# Supplementary material for: Sex-biased gene and microRNA expression in the developing mouse brain is associated with neurodevelopmental functions and neurological phenotypes
Source: Biol Sex Differ. 2023 Sep 7;14:57. doi: 10.1186/s13293-023-00538-3 (PMC10486049; doi:10.1186/s13293-023-00538-3)
Supplement: Supplementary file 2 — Additional file 2: Data S1. Excel file providing the complete RNA-seq and Gene ontology analysis results. Data is separated into sheets by sex (Purple for Female analyses; Green for Male analyses). [file 13293_2023_538_MOESM2_ESM.xlsx]

## Sheet: DESeq2 DE genes
Transcript ID	baseMean	log2FoldChange	lfcSE	stat	pvalue	padj
NM_012008	724.446	10.9773	1.02441	10.7158	8.59e-27	3.56e-23
NM_011419	290.9	10.5019	1.19209	8.80969	1.25e-18	3.47e-15
NM_178210	881.117	1.38721	0.441589	3.1414	0.00168143	0.044281
NR_001460	22556.8	1.38698	0.362779	3.82321	0.000131723	0.0103288
NM_178188	72.2203	1.25195	0.347225	3.60559	0.000311441	0.0173256
NM_178193	826.061	1.23853	0.164343	7.53626	4.84e-14	1e-10
NR_028517	378.212	1.22789	0.193481	6.3463	2.21e-10	2.03e-07
NM_025363	106.496	1.18671	0.303896	3.90497	9.42e-05	0.00815047
NM_020600	2107.76	1.16147	0.178209	6.51745	7.15e-11	7.42e-08
NM_007637	78.5457	1.06117	0.335119	3.16653	0.00154267	0.0434196
NM_178187	216.442	1.03131	0.283265	3.6408	0.000271793	0.0164532
NM_178186	219.172	0.940197	0.207736	4.52591	6.01e-06	0.0014193
NM_009077	281.648	0.935741	0.219779	4.25764	2.07e-05	0.00306317
NR_134309	201.167	0.890055	0.22959	3.87672	0.000105874	0.00869076
NM_033073	190.599	0.871606	0.211759	4.11603	3.85e-05	0.00477443
NM_144815	141.853	0.868378	0.251157	3.45751	0.000545195	0.0243112
NM_016778	221.757	0.854293	0.230941	3.69919	0.000216291	0.0142529
NM_024246	166.151	0.841046	0.21429	3.92481	8.68e-05	0.0076614
NM_153173	3228.87	0.839285	0.140798	5.96092	2.51e-09	1.85e-06
NR_003634	548.118	0.804522	0.155571	5.17143	2.32e-07	9.64e-05
NM_008889	681.478	0.801281	0.198442	4.03787	5.39e-05	0.00589281
NM_008828	238.185	0.79803	0.223227	3.57497	0.00035027	0.0184069
NR_004442	436.909	0.779921	0.18939	4.11806	3.82e-05	0.00477443
NM_025650	399.504	0.779637	0.17606	4.42826	9.5e-06	0.00172014
NM_010261	470.973	0.778068	0.221323	3.51554	0.000438863	0.0211854
NM_207207	335.926	0.774049	0.202082	3.83037	0.000127951	0.0102152
NM_010419	143.152	0.768609	0.242815	3.16541	0.00154864	0.0434404
NM_018883	187.128	0.75892	0.243595	3.11549	0.00183639	0.0463451
NM_023418	205.361	0.758004	0.213362	3.55267	0.000381345	0.0193068
NM_178197	739.15	0.754962	0.20609	3.66327	0.000249017	0.0157831
NM_015740	287.267	0.749693	0.207191	3.61837	0.000296465	0.0170479
NM_013548	2018.9	0.742373	0.158891	4.67221	2.98e-06	0.000921534
NM_182991	188.217	0.735176	0.216219	3.40014	0.000673519	0.0264546
NM_008945	1320.92	0.734525	0.153628	4.78118	1.74e-06	0.000602898
NM_183256	221.84	0.732261	0.194837	3.75833	0.000171052	0.0121388
NM_011313	343.385	0.730687	0.173787	4.20451	2.62e-05	0.0036414
NM_178204	666.826	0.725752	0.195674	3.70898	0.000208095	0.013934
NM_028634	305.733	0.719845	0.206316	3.48904	0.000484756	0.0231318
NM_026512	213.323	0.714843	0.212108	3.37018	0.000751183	0.0284137
NM_029767	5172.66	0.711404	0.155233	4.58282	4.59e-06	0.00122871
NM_053246	496.522	0.710995	0.175605	4.04883	5.15e-05	0.00569858
NM_015786	3394.11	0.709577	0.153391	4.62595	3.73e-06	0.0010676
NM_178203	1173.14	0.70824	0.175677	4.03148	5.54e-05	0.00590006
NM_008496	184.553	0.707489	0.224165	3.15611	0.0015989	0.0437953
NM_011522	369.056	0.703962	0.173149	4.06564	4.79e-05	0.00556403
NM_026063	405.413	0.703824	0.158287	4.44649	8.73e-06	0.00168537
NM_207708	428.984	0.691421	0.158901	4.35125	1.35e-05	0.0022478
NR_030738	399.76	0.686919	0.17081	4.02153	5.78e-05	0.00607698
NM_029083	446.4	0.68522	0.171967	3.98459	6.76e-05	0.00652615
NM_030082	784.417	0.683287	0.177704	3.84509	0.000120509	0.00971446
NM_001033305	372.43	0.680325	0.170266	3.99567	6.45e-05	0.00634777
NM_025403	550.018	0.679963	0.162058	4.1958	2.72e-05	0.0036414
NM_178205	2361.6	0.678166	0.151955	4.46294	8.08e-06	0.00167812
NM_175102	432.687	0.677639	0.17276	3.92243	8.77e-05	0.0076614
NM_010663	749.374	0.675816	0.153953	4.38977	1.13e-05	0.0020046
NM_001101561	734.664	0.668256	0.166634	4.01032	6.06e-05	0.00629332
NM_178196	1444.8	0.668055	0.182769	3.65519	0.000256993	0.015806
NM_011126	253.861	0.663486	0.188398	3.52172	0.000428753	0.0208183
NM_009945	891.879	0.66156	0.14392	4.59673	4.29e-06	0.00118782
NM_153583	240.546	0.661071	0.199449	3.31449	0.000918104	0.0312569
NM_178207	904.323	0.656859	0.173487	3.7862	0.000152966	0.0112368
NM_175655	1622.33	0.655266	0.14703	4.45669	8.32e-06	0.00168537
NM_010436	1592.61	0.651196	0.156462	4.16202	3.15e-05	0.00409248
NM_026373	176.45	0.649361	0.207524	3.12909	0.00175348	0.0451005
NM_020047	527.843	0.645012	0.169189	3.81238	0.000137637	0.0105153
NM_026161	277.429	0.642431	0.190839	3.36635	0.000761698	0.0285895
NM_025417	220.028	0.639644	0.200326	3.19301	0.00140796	0.0414179
NM_023247	236.168	0.637696	0.193642	3.29317	0.000990642	0.0330857
NM_018858	1356.16	0.636821	0.154842	4.11272	3.91e-05	0.00477443
NM_009870	292.949	0.636505	0.20182	3.15383	0.00161144	0.0437953
NM_025848	1069.35	0.634639	0.14187	4.47338	7.7e-06	0.00163915
NM_020271	619.599	0.634432	0.159985	3.96556	7.32e-05	0.00683112
NM_016689	246.73	0.626568	0.189047	3.31436	0.000918545	0.0312569
NM_013535	919.533	0.622722	0.150391	4.14067	3.46e-05	0.00442341
NM_009225	1380.55	0.622616	0.154427	4.03179	5.54e-05	0.00590006
NM_021322	381.44	0.621893	0.194872	3.19129	0.00141638	0.0414179
NM_011401	810.249	0.614889	0.138205	4.44911	8.62e-06	0.00168537
NM_025276	874.445	0.61004	0.182852	3.33625	0.000849172	0.0306551
NM_011296	358.492	0.609241	0.162466	3.74996	0.00017686	0.0124446
NM_025983	599.295	0.60346	0.157865	3.82262	0.000132039	0.0103288
NM_001358087	1473.15	0.603338	0.144248	4.18264	2.88e-05	0.00379761
NM_029219	582.692	0.601975	0.158024	3.80939	0.000139309	0.0105153
NM_001290528	753.533	0.599226	0.176607	3.39299	0.000691338	0.0268464
NM_178200	1170.29	0.598318	0.157048	3.80978	0.000139089	0.0105153
NM_134003	229.181	0.595709	0.192031	3.10215	0.00192122	0.0476175
NM_007678	420.338	0.595058	0.162775	3.65572	0.000256465	0.015806
NM_001030014	256.907	0.594553	0.186794	3.18293	0.00145792	0.0420315
NM_080837	486.601	0.593679	0.15304	3.87925	0.000104778	0.00869076
NM_022419	642.743	0.591693	0.178908	3.30726	0.000942145	0.0317993
NM_016905	543.193	0.589703	0.170516	3.45834	0.000543514	0.0243112
NM_020582	995.209	0.585577	0.135756	4.31346	1.61e-05	0.00256628
NM_025922	319.668	0.58358	0.180429	3.2344	0.00121898	0.0381932
NM_008083	2854.03	0.58084	0.1712	3.39276	0.000691935	0.0268464
NM_178189	518.199	0.580444	0.171546	3.38361	0.000715402	0.0272666
NM_016772	579.716	0.580181	0.167796	3.45766	0.000544881	0.0243112
NM_007457	520.305	0.576811	0.162687	3.54552	0.000391832	0.0196724
NM_010886	1099.78	0.576015	0.155147	3.7127	0.000205062	0.0138765
NM_175664	2061.08	0.574344	0.158778	3.61728	0.000297717	0.0170479
NM_007747	769.941	0.573875	0.159437	3.59938	0.000318973	0.0174239
NM_021278	8135.28	0.572173	0.11792	4.85222	1.22e-06	0.000440731
NM_025710	938.218	0.567285	0.163641	3.46665	0.000526979	0.0243112
NM_001007571	507.322	0.567184	0.180377	3.14443	0.00166409	0.044281
NM_008321	744.361	0.566225	0.176943	3.20005	0.00137405	0.0409919
NM_133719	380.58	0.565535	0.171812	3.2916	0.000996198	0.0330857
NM_199200	1376.06	0.565518	0.170592	3.31503	0.000916338	0.0312569
NM_012053	7976.28	0.565124	0.134638	4.19736	2.7e-05	0.0036414
NM_019833	423.425	0.564433	0.181298	3.11329	0.00185016	0.0465511
NM_145713	3661.95	0.556681	0.135878	4.09692	4.19e-05	0.00503825
NM_145621	346.142	0.553903	0.175222	3.16115	0.00157148	0.0437953
NM_025455	268.99	0.55298	0.176781	3.12805	0.00175972	0.0451005
NM_009094	1781.55	0.552332	0.138195	3.99674	6.42e-05	0.00634777
NM_028211	423.444	0.551125	0.177519	3.10459	0.00190545	0.0476175
NM_026943	506.817	0.547889	0.159	3.44584	0.000569296	0.024748
NM_172396	1110.79	0.545963	0.137223	3.97864	6.93e-05	0.00661473
NM_146107	1116.61	0.545002	0.150741	3.61548	0.000299791	0.0170491
NM_145606	891.066	0.543047	0.166444	3.26263	0.00110383	0.035662
NR_030451	3450.35	0.542826	0.122601	4.42757	9.53e-06	0.00172014
NM_026329	416.262	0.537883	0.170772	3.14971	0.00163433	0.0437953
NM_178199	773.706	0.537073	0.158737	3.38342	0.0007159	0.0272666
NM_172723	432.78	0.531715	0.159534	3.33292	0.000859395	0.0307567
NM_177716	347.056	0.531629	0.16322	3.25714	0.00112541	0.0360783
NM_011045	662.134	0.530478	0.163249	3.2495	0.00115609	0.0369192
NM_145421	708.378	0.529002	0.171877	3.07779	0.00208544	0.0491914
NM_172412	1220.74	0.527459	0.156788	3.36415	0.000767789	0.0285895
NM_175383	462.543	0.527267	0.164539	3.20451	0.00135292	0.0408483
NM_010240	7235.36	0.526492	0.13247	3.97441	7.06e-05	0.00665697
NM_008872	628.606	0.523117	0.153612	3.40544	0.000660576	0.0262429
NM_197979	508.541	0.522272	0.157241	3.32147	0.000895438	0.0312569
NM_022423	2767.41	0.517845	0.131769	3.92996	8.5e-05	0.00765967
NM_025379	913.4	0.516736	0.162337	3.18311	0.00145702	0.0420315
NM_207301	829.082	0.515858	0.149008	3.46195	0.000536268	0.0243112
NM_025836	681.814	0.51509	0.162569	3.16843	0.00153262	0.0432836
NM_025616	402.132	0.512544	0.162499	3.15413	0.00160979	0.0437953
NM_007748	1276.38	0.510968	0.125832	4.06073	4.89e-05	0.00556403
NM_133804	2553.82	0.505284	0.141829	3.56261	0.00036718	0.0188191
NM_025542	662.209	0.502716	0.163086	3.08252	0.00205258	0.0486931
NM_134007	351.022	0.502517	0.162808	3.08657	0.00202483	0.0486931
NM_012052	7500.17	0.501706	0.114831	4.36907	1.25e-05	0.00215838
NM_133666	1167.69	0.501426	0.156899	3.19585	0.00139417	0.0412044
NM_153526	723.396	0.492828	0.148201	3.32541	0.000882898	0.0312569
NM_021921	853.538	0.485502	0.144409	3.36199	0.000773835	0.0286837
NM_008469	2176.98	0.483581	0.148108	3.26505	0.00109444	0.0354966
NM_021273	2366.46	0.482578	0.132803	3.63379	0.000279291	0.0166264
NM_025843	559.635	0.481673	0.155253	3.1025	0.00191896	0.0476175
NM_008143	11616.6	0.480673	0.10597	4.53593	5.73e-06	0.0014193
NM_198613	1013.51	0.480177	0.129894	3.69668	0.00021844	0.0142812
NM_026432	1374	0.480079	0.139077	3.45188	0.000556685	0.0245859
NM_027215	516.154	0.480019	0.144596	3.31972	0.000901092	0.0312569
NM_001029983	1187.7	0.479197	0.153734	3.11705	0.00182672	0.0463051
NM_013481	643.947	0.474022	0.148539	3.19123	0.00141668	0.0414179
NR_003964	1914.41	0.47337	0.132355	3.57653	0.000348181	0.0184069
NM_009080	677.442	0.472758	0.146512	3.22675	0.00125203	0.0386454
NM_153112	993.959	0.469758	0.137541	3.41539	0.000636903	0.0259994
NM_031392	3348.81	0.469617	0.145016	3.23838	0.00120209	0.0378264
NM_010312	2970.58	0.46738	0.131528	3.55347	0.000380178	0.0193068
NM_010887	742.785	0.464326	0.148983	3.11664	0.00182923	0.0463051
NM_009438	3288.74	0.463229	0.128829	3.59568	0.000323551	0.0175585
NM_139308	1613.61	0.4623	0.127257	3.63282	0.000280344	0.0166264
NM_019712	842.36	0.461219	0.146102	3.15683	0.00159492	0.0437953
NM_009507	766.704	0.460127	0.135759	3.3893	0.000700714	0.0270606
NM_053119	706.68	0.454153	0.138888	3.26991	0.00107583	0.0351676
NM_198168	1015.33	0.448835	0.132035	3.39935	0.000675465	0.0264546
NM_016774	11758.3	0.440277	0.115236	3.82064	0.000133107	0.0103288
NM_025358	799.069	0.437783	0.139955	3.12801	0.00175991	0.0451005
NM_178182	662.358	0.437536	0.141837	3.08478	0.00203701	0.0486931
NM_025567	1000.89	0.428148	0.125261	3.41805	0.000630705	0.0259994
NM_011187	1279.54	0.425709	0.128056	3.32441	0.000886073	0.0312569
NM_018799	1559.68	0.425531	0.121276	3.50877	0.000450185	0.0216063
NM_009983	3177.68	0.42536	0.117849	3.60937	0.000306938	0.0172196
NM_138597	2173.16	0.424825	0.123421	3.44207	0.000577279	0.0249407
NM_018754	995.843	0.417746	0.134827	3.09839	0.00194577	0.047798
NM_007451	1753.86	0.406773	0.122419	3.32278	0.000891237	0.0312569
NM_019785	1300.6	0.406657	0.12558	3.23823	0.00120272	0.0378264
NM_011670	3079.99	0.400049	0.115332	3.46868	0.000523029	0.0243112
NM_008248	1712.29	0.39794	0.121073	3.28679	0.00101336	0.0335217
NR_154592	2782.47	0.395526	0.115487	3.42486	0.000615116	0.0256649
NM_026055	1343.06	0.384324	0.122586	3.13514	0.00171775	0.0446548
NM_146116	2677.88	0.38383	0.124431	3.08468	0.00203771	0.0486931
NM_009095	7153.33	0.372699	0.109424	3.40602	0.000659176	0.0262429
NM_023279	11799.4	0.372635	0.118697	3.13939	0.00169302	0.0443443
NM_018860	7009.46	0.368771	0.117416	3.14073	0.00168527	0.044281
NM_008258	3788.24	0.366535	0.115253	3.18027	0.00147137	0.0422726
NM_013697	4088.33	0.363777	0.115233	3.15689	0.00159463	0.0437953
NM_007750	1951.15	0.358105	0.11162	3.20825	0.00133547	0.0404688
NM_013725	3746.89	0.332456	0.107463	3.09367	0.00197695	0.0484206
NM_007475	7488.68	0.319439	0.101305	3.15323	0.00161476	0.0437953
NM_007831	2547.6	-0.334077	0.108514	-3.07866	0.00207932	0.0491868
NM_194462	5528.85	-0.34136	0.103699	-3.29183	0.000995377	0.0330857
NM_001081383	5245.93	-0.341995	0.102568	-3.33431	0.000855102	0.0307355
NM_148948	3236.1	-0.347667	0.110015	-3.16017	0.00157677	0.0437953
NM_001080931	4346.96	-0.34877	0.113135	-3.08278	0.00205075	0.0486931
NM_201518	3389.93	-0.350258	0.113474	-3.08669	0.00202401	0.0486931
NM_001081267	1991.66	-0.35484	0.114323	-3.10383	0.00191036	0.0476175
NM_053099	3818.31	-0.35624	0.109044	-3.26694	0.00108716	0.0353989
NM_008514	3818.17	-0.366888	0.117374	-3.12579	0.00177329	0.0453034
NM_175251	3239.07	-0.367285	0.106903	-3.43569	0.000591038	0.025079
NM_175375	2217.5	-0.367584	0.117267	-3.13458	0.00172101	0.0446548
NM_172679	4286.22	-0.36839	0.111117	-3.31533	0.000915363	0.0312569
NM_001024917	1798.48	-0.373858	0.115746	-3.22998	0.00123798	0.0384622
NM_009873	1331.56	-0.374609	0.119901	-3.12433	0.00178211	0.0453891
NM_001039184	3806.18	-0.374678	0.109356	-3.42624	0.000612008	0.0256649
NM_009072	2477.95	-0.375267	0.112	-3.3506	0.000806354	0.0297293
NM_172867	4534.44	-0.377514	0.104486	-3.61305	0.000302616	0.0170926
NM_176976	1255.72	-0.378619	0.120294	-3.14746	0.00164695	0.0439699
NM_001001182	2130.16	-0.383877	0.115566	-3.32171	0.000894674	0.0312569
NM_001109661	1255.11	-0.385568	0.122743	-3.14127	0.00168215	0.044281
NM_030035	2382.06	-0.386796	0.112929	-3.42511	0.00061455	0.0256649
NM_018872	2668.82	-0.397644	0.128178	-3.10227	0.0019204	0.0476175
NM_026201	1607.01	-0.398973	0.125628	-3.17584	0.00149403	0.0425769
NM_001029889	1894.46	-0.406332	0.120033	-3.38517	0.000711343	0.0272666
NM_172836	1754.58	-0.406464	0.127045	-3.19938	0.00137723	0.0409919
NM_010901	1777.43	-0.4068	0.127715	-3.18522	0.00144644	0.0420315
NM_001081363	2180.83	-0.406913	0.117729	-3.45635	0.000547537	0.0243112
NM_001243123	1977.32	-0.408919	0.118005	-3.46526	0.00052971	0.0243112
NM_001253857	1733.75	-0.409312	0.120051	-3.40947	0.000650887	0.0261349
NM_173762	1523.16	-0.420761	0.116762	-3.60359	0.000313853	0.0173256
NM_001081117	9994.93	-0.423377	0.112251	-3.77169	0.000162148	0.0116061
NM_172870	1145.06	-0.424519	0.118945	-3.56905	0.000358283	0.0185926
NM_001199136	1513.95	-0.4262	0.116451	-3.65991	0.000252302	0.015806
NM_001024720	2857.06	-0.429272	0.118355	-3.62698	0.000286755	0.0167671
NM_010636	1495.02	-0.433258	0.121577	-3.56366	0.000365717	0.0188191
NM_013668	3446.46	-0.43357	0.118728	-3.65179	0.000260415	0.0158987
NM_001040611	7291.08	-0.435257	0.115004	-3.78472	0.000153882	0.0112368
NM_028446	1162.6	-0.43598	0.128221	-3.40023	0.000673303	0.0264546
NM_023598	1094.5	-0.439382	0.123961	-3.54454	0.000393306	0.0196724
NM_153402	661.102	-0.446556	0.134601	-3.31764	0.000907818	0.0312569
NM_175256	1552.09	-0.446869	0.135555	-3.29658	0.000978688	0.032899
NM_007561	6128.02	-0.449833	0.115829	-3.88358	0.000102928	0.00869076
NM_173437	3828.96	-0.449859	0.129603	-3.47106	0.000518401	0.0243112
NM_011412	1088	-0.45139	0.146422	-3.08281	0.00205058	0.0486931
NM_138679	3807.8	-0.452594	0.115234	-3.92761	8.58e-05	0.00765967
NM_144920	1073.31	-0.453504	0.147594	-3.07265	0.00212166	0.0499041
NM_177185	2304.26	-0.454854	0.120517	-3.77418	0.000160537	0.0115907
NM_019426	2149.35	-0.455837	0.13165	-3.46251	0.000535166	0.0243112
NM_001045513	1997.44	-0.459535	0.130025	-3.53421	0.000408993	0.0200939
NM_172536	1445.05	-0.462355	0.144516	-3.19934	0.00137742	0.0409919
NM_001081252	720.695	-0.468628	0.132592	-3.53436	0.000408767	0.0200939
NM_146009	482.135	-0.469218	0.14525	-3.23041	0.00123612	0.0384622
NM_001100451	1824.18	-0.469251	0.151395	-3.0995	0.00193845	0.047798
NM_001166552	2644.79	-0.470017	0.128509	-3.65746	0.000254722	0.015806
NM_001163610	995.101	-0.473842	0.150447	-3.14956	0.00163514	0.0437953
NM_001162884	2723.79	-0.474178	0.118597	-3.99823	6.38e-05	0.00634777
NM_009154	3842.4	-0.474294	0.127671	-3.71496	0.000203232	0.0138765
NM_029933	1423.13	-0.478532	0.151646	-3.15558	0.00160177	0.0437953
NM_001025432	4691.24	-0.478962	0.114073	-4.19873	2.68e-05	0.0036414
NM_199079	576.817	-0.482274	0.149834	-3.21871	0.00128767	0.0394522
NM_007842	4780.8	-0.485625	0.152936	-3.17534	0.00149661	0.0425769
NM_198298	1135.34	-0.487794	0.128907	-3.78408	0.000154281	0.0112368
NM_026872	1403.46	-0.489397	0.149431	-3.27507	0.00105637	0.0348057
NM_001081125	911.338	-0.490129	0.138835	-3.53029	0.000415108	0.0202744
NM_026493	604.082	-0.490882	0.137247	-3.57664	0.000348041	0.0184069
NM_172664	1863.9	-0.493506	0.154424	-3.19579	0.00139449	0.0412044
NM_010576	1471.64	-0.510275	0.149383	-3.41588	0.000635764	0.0259994
NM_177047	2489.53	-0.511468	0.121724	-4.20188	2.65e-05	0.0036414
NM_019739	604.151	-0.514197	0.155216	-3.31279	0.000923703	0.0313041
NM_033579	324.298	-0.516833	0.164999	-3.13233	0.00173424	0.0448579
NM_008032	721.423	-0.519399	0.160383	-3.23849	0.00120166	0.0378264
NM_177271	358.619	-0.52056	0.163946	-3.1752	0.00149734	0.0425769
NM_010308	1354.28	-0.522682	0.152153	-3.43525	0.000592014	0.025079
NM_001033276	4423.42	-0.523594	0.163544	-3.20155	0.00136691	0.0409919
NM_001304266	3978.69	-0.526136	0.146045	-3.60257	0.000315087	0.0173256
NM_175472	3069.01	-0.53128	0.124567	-4.26502	2e-05	0.00301756
NM_011769	1744.71	-0.531631	0.164999	-3.22202	0.00127291	0.0391444
NM_009181	1851.03	-0.532832	0.154599	-3.44653	0.000567831	0.024748
NR_030708	1462.01	-0.535116	0.147041	-3.63923	0.00027346	0.0164532
NM_146176	582.929	-0.536661	0.157416	-3.40919	0.000651562	0.0261349
NM_019445	556.263	-0.53709	0.157153	-3.41762	0.000631721	0.0259994
NM_011247	1394.73	-0.538866	0.125423	-4.29639	1.74e-05	0.0027197
NM_020283	576.418	-0.542472	0.170416	-3.18321	0.00145652	0.0420315
NM_175229	12954.5	-0.543659	0.120405	-4.51523	6.32e-06	0.0014193
NM_001081477	838.426	-0.545229	0.153902	-3.5427	0.000396054	0.0196912
NM_175407	941.232	-0.548204	0.160583	-3.41383	0.000640577	0.0259994
NM_007564	2452.16	-0.549027	0.159558	-3.44092	0.000579736	0.0249407
NM_001283063	604.036	-0.556317	0.166464	-3.34195	0.000831911	0.0301631
NM_001081429	262.516	-0.560163	0.177608	-3.15392	0.00161092	0.0437953
NM_053089	2507.73	-0.560443	0.167315	-3.34963	0.000809205	0.0297293
NM_026984	3212.98	-0.562759	0.138518	-4.06272	4.85e-05	0.00556403
NM_139304	675.366	-0.579398	0.173122	-3.34676	0.000817634	0.0298692
NR_149827	586.584	-0.584675	0.163086	-3.58508	0.000336974	0.0181682
NM_030207	409.052	-0.589457	0.187852	-3.13788	0.00170174	0.0444325
NM_001081290	7636.63	-0.589505	0.117138	-5.03257	4.84e-07	0.000191339
NM_172493	499.47	-0.590657	0.163142	-3.6205	0.000294035	0.0170479
NM_009538	8134.23	-0.603263	0.138322	-4.36131	1.29e-05	0.00219078
NM_001167777	1893.18	-0.603643	0.138911	-4.34555	1.39e-05	0.00226176
NM_172591	980.9	-0.604577	0.163815	-3.69061	0.000223721	0.0145121
NM_030708	4967.93	-0.60623	0.109506	-5.53603	3.09e-08	1.51e-05
NR_131212	934.007	-0.608306	0.185919	-3.27189	0.00106832	0.0350602
NM_026886	634.586	-0.611715	0.192839	-3.17216	0.00151312	0.0428786
NM_027911	450.829	-0.614672	0.177335	-3.46617	0.000527929	0.0243112
NM_173450	220.486	-0.615184	0.195215	-3.15132	0.00162534	0.0437953
NM_172924	1105.95	-0.626065	0.146568	-4.27149	1.94e-05	0.00298561
NM_001123327	3354.22	-0.629174	0.139257	-4.51807	6.24e-06	0.0014193
NM_207203	462.362	-0.640659	0.207149	-3.09274	0.00198319	0.0484306
NM_008380	270.04	-0.644022	0.188683	-3.41325	0.000641922	0.0259994
NM_010473	305.388	-0.645796	0.194749	-3.31605	0.000912995	0.0312569
NM_025745	591.049	-0.652202	0.202954	-3.21355	0.00131106	0.0398743
NM_013720	172.312	-0.681394	0.210308	-3.23997	0.0011954	0.0378264
NM_007496	4594.28	-0.687053	0.150599	-4.56214	5.06e-06	0.00131382
NR_015467	190.091	-0.691047	0.200488	-3.44682	0.000567225	0.024748
NM_001177399	441.826	-0.702361	0.165823	-4.23561	2.28e-05	0.00332019
NM_134092	143.726	-0.702704	0.227732	-3.08566	0.00203101	0.0486931
NM_001101510	235.735	-0.71361	0.231357	-3.08445	0.00203928	0.0486931
NR_015543	297.961	-0.720626	0.214209	-3.36413	0.00076785	0.0285895
NM_010657	241.41	-0.730972	0.199088	-3.6716	0.000241038	0.0153949
NM_001190302	281.614	-0.732964	0.186297	-3.93438	8.34e-05	0.00765967
NM_007884	202.656	-0.7397	0.207138	-3.57105	0.000355553	0.018567
NR_045038	447.382	-0.748897	0.165484	-4.52551	6.03e-06	0.0014193
NM_019825	741.97	-0.751857	0.19335	-3.88857	0.000100836	0.00863138
NR_002847	59719.5	-0.753029	0.119277	-6.3133	2.73e-10	2.27e-07
NM_152806	570.076	-0.76379	0.141774	-5.38739	7.15e-08	3.3e-05
NM_007883	284.274	-0.764522	0.236754	-3.22918	0.00124146	0.0384622
NM_173382	344.523	-0.765381	0.187213	-4.08828	4.35e-05	0.00515477
NM_001356997	174.217	-0.777548	0.241845	-3.21506	0.00130415	0.0398102
NR_015606	105.948	-0.797279	0.257986	-3.0904	0.00199887	0.0486706
NM_011448	795.99	-0.797804	0.172018	-4.63792	3.52e-06	0.00104359
NM_001357998	158.543	-0.803552	0.238473	-3.36957	0.000752863	0.0284137
NM_008207	192.504	-0.818456	0.260452	-3.14244	0.00167545	0.044281
NM_175692	2456.41	-0.827787	0.123438	-6.70608	2e-11	2.37e-08
NR_002870	1027.53	-0.838427	0.140906	-5.95025	2.68e-09	1.85e-06
NM_001308482	190.453	-0.865797	0.234997	-3.68429	0.000229343	0.0147615
NR_015595	153.176	-0.87185	0.229389	-3.80075	0.000144259	0.0107908
NR_027886	122.832	-0.882657	0.270649	-3.26126	0.00110918	0.0356958
NR_045739	106.455	-0.889417	0.255527	-3.48072	0.000500065	0.0237259
NR_030690	224.451	-0.911669	0.195175	-4.67105	3e-06	0.000921534
NR_015491	121.832	-0.917411	0.236771	-3.87468	0.000106764	0.00869076
NR_131912	253.361	-0.9371	0.209129	-4.48096	7.43e-06	0.00162363
NM_001167746	126.589	-0.946916	0.283009	-3.34588	0.000820208	0.0298692
NM_007740	311.95	-0.94805	0.236676	-4.00569	6.18e-05	0.00633874
NM_001331223	539.695	-0.965086	0.142366	-6.77891	1.21e-11	1.68e-08
NR_001461	8065.83	-0.969156	0.141489	-6.84967	7.4e-12	1.23e-08
NR_028428	95.3893	-0.997975	0.267437	-3.73163	0.000190247	0.0131635
NR_045889	67.7012	-1.01903	0.328858	-3.0987	0.00194373	0.047798
NM_010954	81.9434	-1.04438	0.33153	-3.15018	0.00163168	0.0437953
NM_013500	1354.01	-1.09889	0.187329	-5.86611	4.46e-09	2.65e-06
NR_027799	386.374	-1.11147	0.190913	-5.82185	5.82e-09	3.22e-06
NR_033299	286.378	-1.11494	0.214264	-5.20356	1.96e-07	8.54e-05
NM_001362188	76.4609	-1.12211	0.302285	-3.71208	0.000205566	0.0138765
NM_001039195	104.495	-1.13747	0.289419	-3.9302	8.49e-05	0.00765967
NR_033526	92.7377	-1.19395	0.307936	-3.87728	0.000105632	0.00869076
NR_045463	79.0041	-1.20705	0.3326	-3.62913	0.000284381	0.0167462
NM_001001737	205.218	-1.22804	0.207306	-5.92383	3.15e-09	2.01e-06
NR_015508	75.4352	-1.2328	0.344687	-3.57659	0.000348108	0.0184069
NM_001145931	63.7095	-1.24565	0.332776	-3.7432	0.000181695	0.0126774
NM_207657	54.6049	-1.25373	0.364883	-3.43598	0.000590423	0.025079
NR_045641	87.7028	-1.27553	0.314607	-4.05437	5.03e-05	0.0056403
NM_028287	101.814	-1.27833	0.28792	-4.4399	9e-06	0.00169838
NR_131001	49.3155	-1.31684	0.380116	-3.4643	0.000531605	0.0243112
NR_045141	113.942	-1.37703	0.278064	-4.95223	7.34e-07	0.000276899
NR_045640	171.271	-1.39592	0.248354	-5.62067	1.9e-08	9.87e-06
NM_175669	64.1656	-1.40734	0.379898	-3.70451	0.000211804	0.0140688
NR_027890	94.4701	-1.41683	0.302065	-4.69049	2.73e-06	0.000905205
NM_001146295	50.1556	-1.71453	0.429282	-3.99394	6.5e-05	0.00634777
NR_001463	4598.32	-10.9657	0.378719	-28.9548	2.44e-184	2.03e-180

## Sheet: DESeq2 M genes
Transcript ID	baseMean	log2FoldChange	lfcSE	stat	pvalue	padj
NM_012008	724.446	10.9773	1.02441	10.7158	8.59e-27	3.56e-23
NM_011419	290.9	10.5019	1.19209	8.80969	1.25e-18	3.47e-15
NM_178210	881.117	1.38721	0.441589	3.1414	0.00168143	0.044281
NR_001460	22556.8	1.38698	0.362779	3.82321	0.000131723	0.0103288
NM_178188	72.2203	1.25195	0.347225	3.60559	0.000311441	0.0173256
NM_178193	826.061	1.23853	0.164343	7.53626	4.84e-14	1e-10
NR_028517	378.212	1.22789	0.193481	6.3463	2.21e-10	2.03e-07
NM_025363	106.496	1.18671	0.303896	3.90497	9.42e-05	0.00815047
NM_020600	2107.76	1.16147	0.178209	6.51745	7.15e-11	7.42e-08
NM_007637	78.5457	1.06117	0.335119	3.16653	0.00154267	0.0434196
NM_178187	216.442	1.03131	0.283265	3.6408	0.000271793	0.0164532
NM_178186	219.172	0.940197	0.207736	4.52591	6.01e-06	0.0014193
NM_009077	281.648	0.935741	0.219779	4.25764	2.07e-05	0.00306317
NR_134309	201.167	0.890055	0.22959	3.87672	0.000105874	0.00869076
NM_033073	190.599	0.871606	0.211759	4.11603	3.85e-05	0.00477443
NM_144815	141.853	0.868378	0.251157	3.45751	0.000545195	0.0243112
NM_016778	221.757	0.854293	0.230941	3.69919	0.000216291	0.0142529
NM_024246	166.151	0.841046	0.21429	3.92481	8.68e-05	0.0076614
NM_153173	3228.87	0.839285	0.140798	5.96092	2.51e-09	1.85e-06
NR_003634	548.118	0.804522	0.155571	5.17143	2.32e-07	9.64e-05
NM_008889	681.478	0.801281	0.198442	4.03787	5.39e-05	0.00589281
NM_008828	238.185	0.79803	0.223227	3.57497	0.00035027	0.0184069
NR_004442	436.909	0.779921	0.18939	4.11806	3.82e-05	0.00477443
NM_025650	399.504	0.779637	0.17606	4.42826	9.5e-06	0.00172014
NM_010261	470.973	0.778068	0.221323	3.51554	0.000438863	0.0211854
NM_207207	335.926	0.774049	0.202082	3.83037	0.000127951	0.0102152
NM_010419	143.152	0.768609	0.242815	3.16541	0.00154864	0.0434404
NM_018883	187.128	0.75892	0.243595	3.11549	0.00183639	0.0463451
NM_023418	205.361	0.758004	0.213362	3.55267	0.000381345	0.0193068
NM_178197	739.15	0.754962	0.20609	3.66327	0.000249017	0.0157831
NM_015740	287.267	0.749693	0.207191	3.61837	0.000296465	0.0170479
NM_013548	2018.9	0.742373	0.158891	4.67221	2.98e-06	0.000921534
NM_182991	188.217	0.735176	0.216219	3.40014	0.000673519	0.0264546
NM_008945	1320.92	0.734525	0.153628	4.78118	1.74e-06	0.000602898
NM_183256	221.84	0.732261	0.194837	3.75833	0.000171052	0.0121388
NM_011313	343.385	0.730687	0.173787	4.20451	2.62e-05	0.0036414
NM_178204	666.826	0.725752	0.195674	3.70898	0.000208095	0.013934
NM_028634	305.733	0.719845	0.206316	3.48904	0.000484756	0.0231318
NM_026512	213.323	0.714843	0.212108	3.37018	0.000751183	0.0284137
NM_029767	5172.66	0.711404	0.155233	4.58282	4.59e-06	0.00122871
NM_053246	496.522	0.710995	0.175605	4.04883	5.15e-05	0.00569858
NM_015786	3394.11	0.709577	0.153391	4.62595	3.73e-06	0.0010676
NM_178203	1173.14	0.70824	0.175677	4.03148	5.54e-05	0.00590006
NM_008496	184.553	0.707489	0.224165	3.15611	0.0015989	0.0437953
NM_011522	369.056	0.703962	0.173149	4.06564	4.79e-05	0.00556403
NM_026063	405.413	0.703824	0.158287	4.44649	8.73e-06	0.00168537
NM_207708	428.984	0.691421	0.158901	4.35125	1.35e-05	0.0022478
NR_030738	399.76	0.686919	0.17081	4.02153	5.78e-05	0.00607698
NM_029083	446.4	0.68522	0.171967	3.98459	6.76e-05	0.00652615
NM_030082	784.417	0.683287	0.177704	3.84509	0.000120509	0.00971446
NM_001033305	372.43	0.680325	0.170266	3.99567	6.45e-05	0.00634777
NM_025403	550.018	0.679963	0.162058	4.1958	2.72e-05	0.0036414
NM_178205	2361.6	0.678166	0.151955	4.46294	8.08e-06	0.00167812
NM_175102	432.687	0.677639	0.17276	3.92243	8.77e-05	0.0076614
NM_010663	749.374	0.675816	0.153953	4.38977	1.13e-05	0.0020046
NM_001101561	734.664	0.668256	0.166634	4.01032	6.06e-05	0.00629332
NM_178196	1444.8	0.668055	0.182769	3.65519	0.000256993	0.015806
NM_011126	253.861	0.663486	0.188398	3.52172	0.000428753	0.0208183
NM_009945	891.879	0.66156	0.14392	4.59673	4.29e-06	0.00118782
NM_153583	240.546	0.661071	0.199449	3.31449	0.000918104	0.0312569
NM_178207	904.323	0.656859	0.173487	3.7862	0.000152966	0.0112368
NM_175655	1622.33	0.655266	0.14703	4.45669	8.32e-06	0.00168537
NM_010436	1592.61	0.651196	0.156462	4.16202	3.15e-05	0.00409248
NM_026373	176.45	0.649361	0.207524	3.12909	0.00175348	0.0451005
NM_020047	527.843	0.645012	0.169189	3.81238	0.000137637	0.0105153
NM_026161	277.429	0.642431	0.190839	3.36635	0.000761698	0.0285895
NM_025417	220.028	0.639644	0.200326	3.19301	0.00140796	0.0414179
NM_023247	236.168	0.637696	0.193642	3.29317	0.000990642	0.0330857
NM_018858	1356.16	0.636821	0.154842	4.11272	3.91e-05	0.00477443
NM_009870	292.949	0.636505	0.20182	3.15383	0.00161144	0.0437953
NM_025848	1069.35	0.634639	0.14187	4.47338	7.7e-06	0.00163915
NM_020271	619.599	0.634432	0.159985	3.96556	7.32e-05	0.00683112
NM_016689	246.73	0.626568	0.189047	3.31436	0.000918545	0.0312569
NM_013535	919.533	0.622722	0.150391	4.14067	3.46e-05	0.00442341
NM_009225	1380.55	0.622616	0.154427	4.03179	5.54e-05	0.00590006
NM_021322	381.44	0.621893	0.194872	3.19129	0.00141638	0.0414179
NM_011401	810.249	0.614889	0.138205	4.44911	8.62e-06	0.00168537
NM_025276	874.445	0.61004	0.182852	3.33625	0.000849172	0.0306551
NM_011296	358.492	0.609241	0.162466	3.74996	0.00017686	0.0124446
NM_025983	599.295	0.60346	0.157865	3.82262	0.000132039	0.0103288
NM_001358087	1473.15	0.603338	0.144248	4.18264	2.88e-05	0.00379761
NM_029219	582.692	0.601975	0.158024	3.80939	0.000139309	0.0105153
NM_001290528	753.533	0.599226	0.176607	3.39299	0.000691338	0.0268464
NM_178200	1170.29	0.598318	0.157048	3.80978	0.000139089	0.0105153
NM_134003	229.181	0.595709	0.192031	3.10215	0.00192122	0.0476175
NM_007678	420.338	0.595058	0.162775	3.65572	0.000256465	0.015806
NM_001030014	256.907	0.594553	0.186794	3.18293	0.00145792	0.0420315
NM_080837	486.601	0.593679	0.15304	3.87925	0.000104778	0.00869076
NM_022419	642.743	0.591693	0.178908	3.30726	0.000942145	0.0317993
NM_016905	543.193	0.589703	0.170516	3.45834	0.000543514	0.0243112
NM_020582	995.209	0.585577	0.135756	4.31346	1.61e-05	0.00256628
NM_025922	319.668	0.58358	0.180429	3.2344	0.00121898	0.0381932
NM_008083	2854.03	0.58084	0.1712	3.39276	0.000691935	0.0268464
NM_178189	518.199	0.580444	0.171546	3.38361	0.000715402	0.0272666
NM_016772	579.716	0.580181	0.167796	3.45766	0.000544881	0.0243112
NM_007457	520.305	0.576811	0.162687	3.54552	0.000391832	0.0196724
NM_010886	1099.78	0.576015	0.155147	3.7127	0.000205062	0.0138765
NM_175664	2061.08	0.574344	0.158778	3.61728	0.000297717	0.0170479
NM_007747	769.941	0.573875	0.159437	3.59938	0.000318973	0.0174239
NM_021278	8135.28	0.572173	0.11792	4.85222	1.22e-06	0.000440731
NM_025710	938.218	0.567285	0.163641	3.46665	0.000526979	0.0243112
NM_001007571	507.322	0.567184	0.180377	3.14443	0.00166409	0.044281
NM_008321	744.361	0.566225	0.176943	3.20005	0.00137405	0.0409919
NM_133719	380.58	0.565535	0.171812	3.2916	0.000996198	0.0330857
NM_199200	1376.06	0.565518	0.170592	3.31503	0.000916338	0.0312569
NM_012053	7976.28	0.565124	0.134638	4.19736	2.7e-05	0.0036414
NM_019833	423.425	0.564433	0.181298	3.11329	0.00185016	0.0465511
NM_145713	3661.95	0.556681	0.135878	4.09692	4.19e-05	0.00503825
NM_145621	346.142	0.553903	0.175222	3.16115	0.00157148	0.0437953
NM_025455	268.99	0.55298	0.176781	3.12805	0.00175972	0.0451005
NM_009094	1781.55	0.552332	0.138195	3.99674	6.42e-05	0.00634777
NM_028211	423.444	0.551125	0.177519	3.10459	0.00190545	0.0476175
NM_026943	506.817	0.547889	0.159	3.44584	0.000569296	0.024748
NM_172396	1110.79	0.545963	0.137223	3.97864	6.93e-05	0.00661473
NM_146107	1116.61	0.545002	0.150741	3.61548	0.000299791	0.0170491
NM_145606	891.066	0.543047	0.166444	3.26263	0.00110383	0.035662
NR_030451	3450.35	0.542826	0.122601	4.42757	9.53e-06	0.00172014
NM_026329	416.262	0.537883	0.170772	3.14971	0.00163433	0.0437953
NM_178199	773.706	0.537073	0.158737	3.38342	0.0007159	0.0272666
NM_172723	432.78	0.531715	0.159534	3.33292	0.000859395	0.0307567
NM_177716	347.056	0.531629	0.16322	3.25714	0.00112541	0.0360783
NM_011045	662.134	0.530478	0.163249	3.2495	0.00115609	0.0369192
NM_145421	708.378	0.529002	0.171877	3.07779	0.00208544	0.0491914
NM_172412	1220.74	0.527459	0.156788	3.36415	0.000767789	0.0285895
NM_175383	462.543	0.527267	0.164539	3.20451	0.00135292	0.0408483
NM_010240	7235.36	0.526492	0.13247	3.97441	7.06e-05	0.00665697
NM_008872	628.606	0.523117	0.153612	3.40544	0.000660576	0.0262429
NM_197979	508.541	0.522272	0.157241	3.32147	0.000895438	0.0312569
NM_022423	2767.41	0.517845	0.131769	3.92996	8.5e-05	0.00765967
NM_025379	913.4	0.516736	0.162337	3.18311	0.00145702	0.0420315
NM_207301	829.082	0.515858	0.149008	3.46195	0.000536268	0.0243112
NM_025836	681.814	0.51509	0.162569	3.16843	0.00153262	0.0432836
NM_025616	402.132	0.512544	0.162499	3.15413	0.00160979	0.0437953
NM_007748	1276.38	0.510968	0.125832	4.06073	4.89e-05	0.00556403
NM_133804	2553.82	0.505284	0.141829	3.56261	0.00036718	0.0188191
NM_025542	662.209	0.502716	0.163086	3.08252	0.00205258	0.0486931
NM_134007	351.022	0.502517	0.162808	3.08657	0.00202483	0.0486931
NM_012052	7500.17	0.501706	0.114831	4.36907	1.25e-05	0.00215838
NM_133666	1167.69	0.501426	0.156899	3.19585	0.00139417	0.0412044
NM_153526	723.396	0.492828	0.148201	3.32541	0.000882898	0.0312569
NM_021921	853.538	0.485502	0.144409	3.36199	0.000773835	0.0286837
NM_008469	2176.98	0.483581	0.148108	3.26505	0.00109444	0.0354966
NM_021273	2366.46	0.482578	0.132803	3.63379	0.000279291	0.0166264
NM_025843	559.635	0.481673	0.155253	3.1025	0.00191896	0.0476175
NM_008143	11616.6	0.480673	0.10597	4.53593	5.73e-06	0.0014193
NM_198613	1013.51	0.480177	0.129894	3.69668	0.00021844	0.0142812
NM_026432	1374	0.480079	0.139077	3.45188	0.000556685	0.0245859
NM_027215	516.154	0.480019	0.144596	3.31972	0.000901092	0.0312569
NM_001029983	1187.7	0.479197	0.153734	3.11705	0.00182672	0.0463051
NM_013481	643.947	0.474022	0.148539	3.19123	0.00141668	0.0414179
NR_003964	1914.41	0.47337	0.132355	3.57653	0.000348181	0.0184069
NM_009080	677.442	0.472758	0.146512	3.22675	0.00125203	0.0386454
NM_153112	993.959	0.469758	0.137541	3.41539	0.000636903	0.0259994
NM_031392	3348.81	0.469617	0.145016	3.23838	0.00120209	0.0378264
NM_010312	2970.58	0.46738	0.131528	3.55347	0.000380178	0.0193068
NM_010887	742.785	0.464326	0.148983	3.11664	0.00182923	0.0463051
NM_009438	3288.74	0.463229	0.128829	3.59568	0.000323551	0.0175585
NM_139308	1613.61	0.4623	0.127257	3.63282	0.000280344	0.0166264
NM_019712	842.36	0.461219	0.146102	3.15683	0.00159492	0.0437953
NM_009507	766.704	0.460127	0.135759	3.3893	0.000700714	0.0270606
NM_053119	706.68	0.454153	0.138888	3.26991	0.00107583	0.0351676
NM_198168	1015.33	0.448835	0.132035	3.39935	0.000675465	0.0264546
NM_016774	11758.3	0.440277	0.115236	3.82064	0.000133107	0.0103288
NM_025358	799.069	0.437783	0.139955	3.12801	0.00175991	0.0451005
NM_178182	662.358	0.437536	0.141837	3.08478	0.00203701	0.0486931
NM_025567	1000.89	0.428148	0.125261	3.41805	0.000630705	0.0259994
NM_011187	1279.54	0.425709	0.128056	3.32441	0.000886073	0.0312569
NM_018799	1559.68	0.425531	0.121276	3.50877	0.000450185	0.0216063
NM_009983	3177.68	0.42536	0.117849	3.60937	0.000306938	0.0172196
NM_138597	2173.16	0.424825	0.123421	3.44207	0.000577279	0.0249407
NM_018754	995.843	0.417746	0.134827	3.09839	0.00194577	0.047798
NM_007451	1753.86	0.406773	0.122419	3.32278	0.000891237	0.0312569
NM_019785	1300.6	0.406657	0.12558	3.23823	0.00120272	0.0378264
NM_011670	3079.99	0.400049	0.115332	3.46868	0.000523029	0.0243112
NM_008248	1712.29	0.39794	0.121073	3.28679	0.00101336	0.0335217
NR_154592	2782.47	0.395526	0.115487	3.42486	0.000615116	0.0256649
NM_026055	1343.06	0.384324	0.122586	3.13514	0.00171775	0.0446548
NM_146116	2677.88	0.38383	0.124431	3.08468	0.00203771	0.0486931
NM_009095	7153.33	0.372699	0.109424	3.40602	0.000659176	0.0262429
NM_023279	11799.4	0.372635	0.118697	3.13939	0.00169302	0.0443443
NM_018860	7009.46	0.368771	0.117416	3.14073	0.00168527	0.044281
NM_008258	3788.24	0.366535	0.115253	3.18027	0.00147137	0.0422726
NM_013697	4088.33	0.363777	0.115233	3.15689	0.00159463	0.0437953
NM_007750	1951.15	0.358105	0.11162	3.20825	0.00133547	0.0404688
NM_013725	3746.89	0.332456	0.107463	3.09367	0.00197695	0.0484206
NM_007475	7488.68	0.319439	0.101305	3.15323	0.00161476	0.0437953

## Sheet: M GO BP
Enrichment FDR	nGenes	Pathway Genes	Fold Enrichment	Pathway	URL	Genes
2.59036e-14	17	106	20.0563	Nucleosome assembly	http://amigo.geneontology.org/amigo/term/GO:0006334	H1f2 H1f3 H2bu2 H2bc8 H4c8 H4c11 H4c2 H3c2 H3c6 H4c6 H2bc3 H2bc13 H3c4 H3c7 H3c11 H2bc14 H2bc9
2.32698e-13	17	125	17.0078	Chromatin assembly	http://amigo.geneontology.org/amigo/term/GO:0031497	H1f2 H1f3 H2bu2 H2bc8 H4c8 H4c11 H4c2 H3c2 H3c6 H4c6 H2bc3 H2bc13 H3c4 H3c7 H3c11 H2bc14 H2bc9
9.70016e-13	16	118	16.9569	Oxidative phosphorylation	http://amigo.geneontology.org/amigo/term/GO:0006119	Cox5a Sdhd Atp5e Cyc1 Atp5o Uqcc2 Atp5b Cox7b Cox7a2 Cox8a Ndufv1 Uqcrfs1 Atp5j2 Cox6a1 Uqcr10 Ndufb6
9.70016e-13	17	140	15.1855	Nucleosome organization	http://amigo.geneontology.org/amigo/term/GO:0034728	H1f2 H1f3 H2bu2 H2bc8 H4c8 H4c11 H4c2 H3c2 H3c6 H4c6 H2bc3 H2bc13 H3c4 H3c7 H3c11 H2bc14 H2bc9
1.1555e-12	26	446	7.29033	Generation of precursor metabolites and energy	http://amigo.geneontology.org/amigo/term/GO:0006091	Cox5a Sdhd Pgam1 Atp5e Ddit4 Uqcr11 Galk1 Ndufs4 Cyc1 Atp5o Uqcc2 Atp5b Ndufa4 Cox7b Cox7a2 Ndufb7 Cox8a Cisd1 Ndufv1 Uqcrfs1 Atp5j2 Cox6a1 Uqcr10 Pgk1 Ndufb6 Bloc1s1
1.25334e-12	17	147	14.4624	Chromatin assembly or disassembly	http://amigo.geneontology.org/amigo/term/GO:0006333	H1f2 H1f3 H2bu2 H2bc8 H4c8 H4c11 H4c2 H3c2 H3c6 H4c6 H2bc3 H2bc13 H3c4 H3c7 H3c11 H2bc14 H2bc9
1.28997e-12	18	175	12.863	DNA packaging	http://amigo.geneontology.org/amigo/term/GO:0006323	Chmp1a H1f2 H1f3 H2bu2 H2bc8 H4c8 H4c11 H4c2 H3c2 H3c6 H4c6 H2bc3 H2bc13 H3c4 H3c7 H3c11 H2bc14 H2bc9
3.12413e-12	19	215	11.0516	Cellular respiration	http://amigo.geneontology.org/amigo/term/GO:0045333	Cox5a Sdhd Atp5e Ndufs4 Cyc1 Atp5o Uqcc2 Atp5b Cox7b Cox7a2 Cox8a Cisd1 Ndufv1 Uqcrfs1 Atp5j2 Cox6a1 Uqcr10 Ndufb6 Bloc1s1
4.59671e-12	36	992	4.53836	Cellular protein-containing complex assembly	http://amigo.geneontology.org/amigo/term/GO:0034622	Ndufa9 Fmc1 Ndufs4 Bop1 Cox14 Uqcc2 Rps14 Snrpb Eif3i Rps3 Cox7a2 Ndufb7 H1f2 Uqcrfs1 Snrpd2 Tmsb4x H1f3 H2bu2 H2bc8 H4c8 Rplp0 H4c11 H4c2 H3c2 H3c6 H4c6 Ndufaf3 Ndufb6 Rpl13a H2bc3 H2bc13 H3c4 H3c7 H3c11 H2bc14 H2bc9
7.36264e-12	20	261	9.58292	ATP metabolic process	http://amigo.geneontology.org/amigo/term/GO:0046034	Cox5a Sdhd Pgam1 Atp5e Ddit4 Galk1 Cyc1 Atp5o Uqcc2 Atp5b Cox7b Cox7a2 Cox8a Ndufv1 Uqcrfs1 Atp5j2 Cox6a1 Uqcr10 Pgk1 Ndufb6
8.71845e-12	17	171	12.4326	Aerobic respiration	http://amigo.geneontology.org/amigo/term/GO:0009060	Cox5a Sdhd Atp5e Cyc1 Atp5o Uqcc2 Atp5b Cox7b Cox7a2 Cox8a Ndufv1 Uqcrfs1 Atp5j2 Cox6a1 Uqcr10 Ndufb6 Bloc1s1
2.25107e-11	17	182	11.6812	Protein-DNA complex assembly	http://amigo.geneontology.org/amigo/term/GO:0065004	H1f2 H1f3 H2bu2 H2bc8 H4c8 H4c11 H4c2 H3c2 H3c6 H4c6 H2bc3 H2bc13 H3c4 H3c7 H3c11 H2bc14 H2bc9
2.35571e-11	18	214	10.5188	Chromatin remodeling	http://amigo.geneontology.org/amigo/term/GO:0006338	H1f2 H1f3 Kdm5d H2bu2 H2bc8 H4c8 H4c11 H4c2 H3c2 H3c6 H4c6 H2bc3 H2bc13 H3c4 H3c7 H3c11 H2bc14 H2bc9
6.12093e-11	15	138	13.5932	Electron transport chain	http://amigo.geneontology.org/amigo/term/GO:0022900	Cox5a Sdhd Uqcr11 Ndufs4 Cyc1 Ndufa4 Cox7b Cox7a2 Ndufb7 Cox8a Ndufv1 Uqcrfs1 Cox6a1 Uqcr10 Ndufb6
1.43403e-10	41	1457	3.51911	Protein-containing complex assembly	http://amigo.geneontology.org/amigo/term/GO:0065003	Ndufa9 Fmc1 Rack1 Ndufs4 Cby1 Bop1 Cox14 Uqcc2 Rps14 Ppp2r5b Bok Snrpb Eif3i Rps3 Cox7a2 Ndufb7 H1f2 Uqcrfs1 Snrpd2 Hes5 Tmsb4x H1f3 H2bu2 H2bc8 H4c8 Rplp0 H4c11 H4c2 H3c2 H3c6 H4c6 Ndufaf3 Ndufb6 Rpl13a H2bc3 H2bc13 H3c4 H3c7 H3c11 H2bc14 H2bc9
2.89507e-10	43	1631	3.29703	Protein-containing complex subunit organization	http://amigo.geneontology.org/amigo/term/GO:0043933	Ndufa9 Fmc1 Ddit4 Rack1 Ndufs4 Cby1 Bop1 Cox14 Uqcc2 Rps14 Ppp2r5b Bok Snrpb Eif3i Rps3 Cox7a2 Ndufb7 H1f2 Uqcrfs1 Snrpd2 Hes5 Tmsb4x H1f3 H2bu2 H2bc8 H4c8 Rplp0 H4c11 H4c2 H3c2 H3c6 H4c6 Ndufaf3 Ndufb6 Rpl13a H2bc3 H2bc13 H3c4 H3c7 H3c11 H2bc14 H2bc9 Pdxp
3.27402e-10	17	219	9.70763	Protein-DNA complex subunit organization	http://amigo.geneontology.org/amigo/term/GO:0071824	H1f2 H1f3 H2bu2 H2bc8 H4c8 H4c11 H4c2 H3c2 H3c6 H4c6 H2bc3 H2bc13 H3c4 H3c7 H3c11 H2bc14 H2bc9
4.53426e-10	9	33	34.1065	DNA replication-dependent nucleosome assembly	http://amigo.geneontology.org/amigo/term/GO:0006335	H4c8 H4c11 H4c2 H3c2 H3c6 H4c6 H3c4 H3c7 H3c11
4.53426e-10	9	33	34.1065	DNA replication-dependent nucleosome organization	http://amigo.geneontology.org/amigo/term/GO:0034723	H4c8 H4c11 H4c2 H3c2 H3c6 H4c6 H3c4 H3c7 H3c11
4.73147e-10	19	300	7.92029	Energy derivation by oxidation of organic compounds	http://amigo.geneontology.org/amigo/term/GO:0015980	Cox5a Sdhd Atp5e Ndufs4 Cyc1 Atp5o Uqcc2 Atp5b Cox7b Cox7a2 Cox8a Cisd1 Ndufv1 Uqcrfs1 Atp5j2 Cox6a1 Uqcr10 Ndufb6 Bloc1s1
4.73147e-10	18	262	8.59171	DNA conformation change	http://amigo.geneontology.org/amigo/term/GO:0071103	Chmp1a H1f2 H1f3 H2bu2 H2bc8 H4c8 H4c11 H4c2 H3c2 H3c6 H4c6 H2bc3 H2bc13 H3c4 H3c7 H3c11 H2bc14 H2bc9
3.91193e-06	11	150	9.17086	Proton transmembrane transport	http://amigo.geneontology.org/amigo/term/GO:1902600	Cox5a Atp5e Slc25a5 Atp5o Atp5b Ndufa4 Cox7b Cox7a2 Cox8a Atp5j2 Cox6a1
5.1812e-06	18	472	4.76913	Chromatin organization	http://amigo.geneontology.org/amigo/term/GO:0006325	H1f2 H1f3 Kdm5d H2bu2 H2bc8 H4c8 H4c11 H4c2 H3c2 H3c6 H4c6 H2bc3 H2bc13 H3c4 H3c7 H3c11 H2bc14 H2bc9
1.84951e-05	7	52	16.8346	Aerobic electron transport chain	http://amigo.geneontology.org/amigo/term/GO:0019646	Cox5a Sdhd Cyc1 Ndufv1 Uqcrfs1 Uqcr10 Ndufb6
2.12106e-05	20	640	3.90804	Translation	http://amigo.geneontology.org/amigo/term/GO:0006412	Rps11 Rpl8 Rps9 Cdk4 Rps18 Rps5 Rack1 Uqcc2 Rps14 Eif3i Rps3 Rps4x Krt17 Rpl18 Rpl26 Rplp0 Polr2g Rpl13a Rpl39 Rpl41
3.31919e-05	20	660	3.78961	Peptide biosynthetic process	http://amigo.geneontology.org/amigo/term/GO:0043043	Rps11 Rpl8 Rps9 Cdk4 Rps18 Rps5 Rack1 Uqcc2 Rps14 Eif3i Rps3 Rps4x Krt17 Rpl18 Rpl26 Rplp0 Polr2g Rpl13a Rpl39 Rpl41
6.31455e-05	7	63	13.8952	Mitochondrial ATP synthesis coupled electron transport	http://amigo.geneontology.org/amigo/term/GO:0042775	Cox5a Sdhd Cyc1 Ndufv1 Uqcrfs1 Uqcr10 Ndufb6
7.23159e-05	23	897	3.20659	Chromosome organization	http://amigo.geneontology.org/amigo/term/GO:0051276	Chmp1a Cct5 Nop10 Pcna H1f2 H1f3 Kdm5d H2bu2 H2bc8 H4c8 H4c11 H4c2 H3c2 H3c6 H4c6 Itpa H2bc3 H2bc13 H3c4 H3c7 H3c11 H2bc14 H2bc9
7.84006e-05	8	95	10.5311	Mitochondrial respiratory chain complex assembly	http://amigo.geneontology.org/amigo/term/GO:0033108	Ndufa9 Ndufs4 Cox14 Uqcc2 Ndufb7 Uqcrfs1 Ndufaf3 Ndufb6
7.84006e-05	7	66	13.2636	ATP synthesis coupled electron transport	http://amigo.geneontology.org/amigo/term/GO:0042773	Cox5a Sdhd Cyc1 Ndufv1 Uqcrfs1 Uqcr10 Ndufb6
8.72089e-05	21	776	3.38428	Amide biosynthetic process	http://amigo.geneontology.org/amigo/term/GO:0043604	Rps11 Rpl8 Rps9 Cdk4 Rps18 Rps5 Rack1 Uqcc2 Rps14 Eif3i Rps3 Rps4x Cebpa Krt17 Rpl18 Rpl26 Rplp0 Polr2g Rpl13a Rpl39 Rpl41
0.000479019	7	87	10.0621	Respiratory electron transport chain	http://amigo.geneontology.org/amigo/term/GO:0022904	Cox5a Sdhd Cyc1 Ndufv1 Uqcrfs1 Uqcr10 Ndufb6
0.000617966	4	17	29.4252	Mitochondrial ATP synthesis coupled proton transport	http://amigo.geneontology.org/amigo/term/GO:0042776	Atp5e Atp5o Atp5b Atp5j2
0.000617966	4	17	29.4252	Negative regulation of megakaryocyte differentiation	http://amigo.geneontology.org/amigo/term/GO:0045653	H4c8 H4c11 H4c2 H4c6
0.000642518	20	818	3.05763	Peptide metabolic process	http://amigo.geneontology.org/amigo/term/GO:0006518	Rps11 Rpl8 Rps9 Cdk4 Rps18 Rps5 Rack1 Uqcc2 Rps14 Eif3i Rps3 Rps4x Krt17 Rpl18 Rpl26 Rplp0 Polr2g Rpl13a Rpl39 Rpl41
0.0008468	15	500	3.75171	Mitochondrion organization	http://amigo.geneontology.org/amigo/term/GO:0007005	Ndufa9 Timm50 Slc25a5 Fmc1 Ndufs4 Cox14 Uqcc2 Bok Cox7a2 Ndufb7 Cebpa Uqcrfs1 Sfn Ndufaf3 Ndufb6
0.00111027	7	101	8.66733	Cytoplasmic translation	http://amigo.geneontology.org/amigo/term/GO:0002181	Rpl8 Eif3i Rpl18 Rpl26 Rplp0 Rpl13a Rpl39
0.00210494	6	76	9.87293	Regulation of gene silencing	http://amigo.geneontology.org/amigo/term/GO:0060968	Zc3h10 H3c2 H3c6 H3c4 H3c7 H3c11
0.00224481	4	24	20.8429	Energy coupled proton transport, down electrochemical gradient	http://amigo.geneontology.org/amigo/term/GO:0015985	Atp5e Atp5o Atp5b Atp5j2
0.00224481	4	24	20.8429	ATP synthesis coupled proton transport	http://amigo.geneontology.org/amigo/term/GO:0015986	Atp5e Atp5o Atp5b Atp5j2
0.00240093	22	1060	2.59553	Cellular amide metabolic process	http://amigo.geneontology.org/amigo/term/GO:0043603	Rps11 Rpl8 Rps9 Cdk4 Rps18 Pgam1 Rps5 Rack1 Uqcc2 Rps14 Eif3i Rps3 Rps4x Cebpa Krt17 Rpl18 Rpl26 Rplp0 Polr2g Rpl13a Rpl39 Rpl41
0.00243145	28	1552	2.25619	Organonitrogen compound biosynthetic process	http://amigo.geneontology.org/amigo/term/GO:1901566	Ckb Rps11 Rpl8 Rps9 Cdk4 Rps18 Rps5 Atp5e Rack1 Atp5o Uqcc2 Rps14 Atp5b Eif3i Rps3 Rps4x Cebpa Krt17 Man1b1 Atp5j2 B4gat1 Rpl18 Rpl26 Rplp0 Polr2g Rpl13a Rpl39 Rpl41
0.00323447	4	27	18.527	DNA replication-independent nucleosome assembly	http://amigo.geneontology.org/amigo/term/GO:0006336	H4c8 H4c11 H4c2 H4c6
0.00323447	4	27	18.527	DNA replication-independent nucleosome organization	http://amigo.geneontology.org/amigo/term/GO:0034724	H4c8 H4c11 H4c2 H4c6
0.00323447	5	52	12.0247	Multicellular organismal water homeostasis	http://amigo.geneontology.org/amigo/term/GO:0050891	Tmem79 Stard7 Bpifa1 Aqp3 Sfn
0.00416865	3	11	34.1065	Mitochondrial electron transport, ubiquinol to cytochrome c	http://amigo.geneontology.org/amigo/term/GO:0006122	Cyc1 Uqcrfs1 Uqcr10
0.00507057	5	58	10.7808	NADH dehydrogenase complex assembly	http://amigo.geneontology.org/amigo/term/GO:0010257	Ndufa9 Ndufs4 Ndufb7 Ndufaf3 Ndufb6
0.00507057	5	58	10.7808	Mitochondrial respiratory chain complex I assembly	http://amigo.geneontology.org/amigo/term/GO:0032981	Ndufa9 Ndufs4 Ndufb7 Ndufaf3 Ndufb6
0.00508861	6	93	8.0682	Mitochondrial transmembrane transport	http://amigo.geneontology.org/amigo/term/GO:1990542	Timm50 Atp5e Slc25a5 Atp5o Atp5b Atp5j2
0.00518069	5	59	10.5981	Water homeostasis	http://amigo.geneontology.org/amigo/term/GO:0030104	Tmem79 Stard7 Bpifa1 Aqp3 Sfn
0.00518069	7	135	6.48444	Positive regulation of translation	http://amigo.geneontology.org/amigo/term/GO:0045727	Rps9 Cdk4 Uqcc2 Rps4x Krt17 Rpl26 Polr2g
0.00701966	12	421	3.56457	Regulation of cellular amide metabolic process	http://amigo.geneontology.org/amigo/term/GO:0034248	Rps9 Cdk4 Pgam1 Rack1 Uqcc2 Rps14 Rps3 Rps4x Krt17 Rpl26 Polr2g Rpl13a
0.00701966	4	34	14.7126	Regulation of megakaryocyte differentiation	http://amigo.geneontology.org/amigo/term/GO:0045652	H4c8 H4c11 H4c2 H4c6
0.00714449	11	360	3.82119	Regulation of translation	http://amigo.geneontology.org/amigo/term/GO:0006417	Rps9 Cdk4 Rack1 Uqcc2 Rps14 Rps3 Rps4x Krt17 Rpl26 Polr2g Rpl13a
0.01528	7	163	5.37055	Positive regulation of cellular amide metabolic process	http://amigo.geneontology.org/amigo/term/GO:0034250	Rps9 Cdk4 Uqcc2 Rps4x Krt17 Rpl26 Polr2g
0.0186589	7	169	5.17988	Gene silencing	http://amigo.geneontology.org/amigo/term/GO:0016458	Chmp1a Zc3h10 H3c2 H3c6 H3c4 H3c7 H3c11
0.0188684	11	406	3.38825	Purine-containing compound metabolic process	http://amigo.geneontology.org/amigo/term/GO:0072521	Pgam1 Atp5e Ddit4 Hint1 Galk1 Atp5o Atp5b Atp5j2 Ttr Pgk1 Itpa
0.0196796	6	123	6.10035	DNA-templated transcription, initiation	http://amigo.geneontology.org/amigo/term/GO:0006352	Cebpa H4c8 H4c11 H4c2 H4c6 Polr2g
0.0218554	12	483	3.10701	Posttranscriptional regulation of gene expression	http://amigo.geneontology.org/amigo/term/GO:0010608	Rps9 Cdk4 Rack1 Uqcc2 Rps14 Rps3 Rps4x Krt17 Zc3h10 Rpl26 Polr2g Rpl13a
0.021887	5	83	7.53356	Purine ribonucleoside triphosphate metabolic process	http://amigo.geneontology.org/amigo/term/GO:0009205	Atp5e Atp5o Atp5b Atp5j2 Itpa
0.0221737	6	127	5.90821	Regulation of generation of precursor metabolites and energy	http://amigo.geneontology.org/amigo/term/GO:0043467	Pgam1 Ddit4 Uqcc2 Ndufa4 Cox7a2 Cisd1
0.0244666	2	5	50.0229	Positive regulation of deoxyribonuclease activity	http://amigo.geneontology.org/amigo/term/GO:0032077	Pcna Rps3
0.024529	10	358	3.49322	Purine ribonucleotide metabolic process	http://amigo.geneontology.org/amigo/term/GO:0009150	Pgam1 Atp5e Ddit4 Hint1 Galk1 Atp5o Atp5b Atp5j2 Pgk1 Itpa
0.0253857	7	182	4.80989	Ribonucleoprotein complex assembly	http://amigo.geneontology.org/amigo/term/GO:0022618	Bop1 Rps14 Snrpb Eif3i Snrpd2 Rplp0 Rpl13a
0.0295061	3	23	16.3118	Establishment of skin barrier	http://amigo.geneontology.org/amigo/term/GO:0061436	Tmem79 Stard7 Sfn
0.0297956	7	188	4.65638	Ribonucleoprotein complex subunit organization	http://amigo.geneontology.org/amigo/term/GO:0071826	Bop1 Rps14 Snrpb Eif3i Snrpd2 Rplp0 Rpl13a
0.0298241	5	91	6.87127	Ribonucleoside triphosphate metabolic process	http://amigo.geneontology.org/amigo/term/GO:0009199	Atp5e Atp5o Atp5b Atp5j2 Itpa
0.0308759	5	92	6.79658	Purine nucleoside triphosphate metabolic process	http://amigo.geneontology.org/amigo/term/GO:0009144	Atp5e Atp5o Atp5b Atp5j2 Itpa
0.0325577	10	376	3.32599	Ribonucleotide metabolic process	http://amigo.geneontology.org/amigo/term/GO:0009259	Pgam1 Atp5e Ddit4 Hint1 Galk1 Atp5o Atp5b Atp5j2 Pgk1 Itpa
0.0377585	10	385	3.24824	Purine nucleotide metabolic process	http://amigo.geneontology.org/amigo/term/GO:0006163	Pgam1 Atp5e Ddit4 Hint1 Galk1 Atp5o Atp5b Atp5j2 Pgk1 Itpa
0.0377585	4	57	8.77594	ATP biosynthetic process	http://amigo.geneontology.org/amigo/term/GO:0006754	Atp5e Atp5o Atp5b Atp5j2
0.0377585	10	385	3.24824	Ribose phosphate metabolic process	http://amigo.geneontology.org/amigo/term/GO:0019693	Pgam1 Atp5e Ddit4 Hint1 Galk1 Atp5o Atp5b Atp5j2 Pgk1 Itpa
0.0397529	4	58	8.62463	Megakaryocyte differentiation	http://amigo.geneontology.org/amigo/term/GO:0030219	H4c8 H4c11 H4c2 H4c6
0.0425965	2	7	35.7306	Positive regulation of nuclease activity	http://amigo.geneontology.org/amigo/term/GO:0032075	Pcna Rps3
0.045936	3	28	13.399	Regulation of water loss via skin	http://amigo.geneontology.org/amigo/term/GO:0033561	Tmem79 Stard7 Sfn
0.0477819	7	209	4.18852	Mitochondrial transport	http://amigo.geneontology.org/amigo/term/GO:0006839	Timm50 Atp5e Slc25a5 Atp5o Atp5b Bok Atp5j2
0.0483415	4	62	8.0682	Keratinization	http://amigo.geneontology.org/amigo/term/GO:0031424	Tmem79 Evpl Krt17 Sfn
0.0535996	2	8	31.2643	Negative regulation of mitochondrial outer membrane permeabilization involved in apoptotic signaling pathway	http://amigo.geneontology.org/amigo/term/GO:1901029	Slc25a5 Bok
0.0543805	5	108	5.78968	Intrinsic apoptotic signaling pathway in response to DNA damage	http://amigo.geneontology.org/amigo/term/GO:0008630	Ddit4 Bok Rps3 Sfn Rpl26
0.0586452	4	66	7.57922	Positive regulation of intrinsic apoptotic signaling pathway	http://amigo.geneontology.org/amigo/term/GO:2001244	Rack1 Bok Rps3 Rpl26
0.0646449	4	68	7.3563	Purine ribonucleoside triphosphate biosynthetic process	http://amigo.geneontology.org/amigo/term/GO:0009206	Atp5e Atp5o Atp5b Atp5j2
0.0673688	4	69	7.24969	Purine nucleoside triphosphate biosynthetic process	http://amigo.geneontology.org/amigo/term/GO:0009145	Atp5e Atp5o Atp5b Atp5j2
0.0707679	5	116	5.39039	Nucleoside triphosphate metabolic process	http://amigo.geneontology.org/amigo/term/GO:0009141	Atp5e Atp5o Atp5b Atp5j2 Itpa
0.0764224	2	10	25.0114	Positive regulation of intrinsic apoptotic signaling pathway in response to DNA damage	http://amigo.geneontology.org/amigo/term/GO:1902231	Rps3 Rpl26
0.0764224	2	10	25.0114	Respiratory chain complex III assembly	http://amigo.geneontology.org/amigo/term/GO:0017062	Uqcc2 Uqcrfs1
0.0764224	2	10	25.0114	Regulation of deoxyribonuclease activity	http://amigo.geneontology.org/amigo/term/GO:0032070	Pcna Rps3
0.0764224	2	10	25.0114	Mitochondrial respiratory chain complex III assembly	http://amigo.geneontology.org/amigo/term/GO:0034551	Uqcc2 Uqcrfs1
0.0810135	4	74	6.75985	Ribonucleoside triphosphate biosynthetic process	http://amigo.geneontology.org/amigo/term/GO:0009201	Atp5e Atp5o Atp5b Atp5j2
0.0840959	4	75	6.66971	Intrinsic apoptotic signaling pathway by p53 class mediator	http://amigo.geneontology.org/amigo/term/GO:0072332	Ddit4 Hint1 Bok Rpl26
0.0861361	3	37	10.1398	Cytochrome complex assembly	http://amigo.geneontology.org/amigo/term/GO:0017004	Cox14 Uqcc2 Uqcrfs1
0.0888312	2	11	22.7377	Histone H3-K27 trimethylation	http://amigo.geneontology.org/amigo/term/GO:0098532	H1f2 H1f3
0.107095	11	537	2.56169	Nucleobase-containing small molecule metabolic process	http://amigo.geneontology.org/amigo/term/GO:0055086	Pgam1 Atp5e Ddit4 Hint1 Galk1 Atp5o Atp5b Atp5j2 Ttr Pgk1 Itpa
0.114758	10	466	2.68363	Nucleotide metabolic process	http://amigo.geneontology.org/amigo/term/GO:0009117	Pgam1 Atp5e Ddit4 Hint1 Galk1 Atp5o Atp5b Atp5j2 Pgk1 Itpa
0.119681	5	135	4.63175	Signal transduction by p53 class mediator	http://amigo.geneontology.org/amigo/term/GO:0072331	Ddit4 Hint1 Bop1 Bok Rpl26
0.122121	4	85	5.88504	Nucleoside triphosphate biosynthetic process	http://amigo.geneontology.org/amigo/term/GO:0009142	Atp5e Atp5o Atp5b Atp5j2
0.122121	4	85	5.88504	Antibacterial humoral response	http://amigo.geneontology.org/amigo/term/GO:0019731	Bpifa1 H2bc8 Rpl39 H2bc13
0.122571	3	43	8.72492	Chromosome condensation	http://amigo.geneontology.org/amigo/term/GO:0030261	Chmp1a H1f2 H1f3
0.126105	10	476	2.62725	Nucleoside phosphate metabolic process	http://amigo.geneontology.org/amigo/term/GO:0006753	Pgam1 Atp5e Ddit4 Hint1 Galk1 Atp5o Atp5b Atp5j2 Pgk1 Itpa
0.127306	4	87	5.74975	Glycolytic process	http://amigo.geneontology.org/amigo/term/GO:0006096	Pgam1 Ddit4 Galk1 Pgk1
0.127306	4	87	5.74975	Regulation of ATP metabolic process	http://amigo.geneontology.org/amigo/term/GO:1903578	Pgam1 Ddit4 Uqcc2 Cox7a2
0.129952	4	88	5.68442	ATP generation from ADP	http://amigo.geneontology.org/amigo/term/GO:0006757	Pgam1 Ddit4 Galk1 Pgk1
0.129952	2	14	17.8653	Nucleosome positioning	http://amigo.geneontology.org/amigo/term/GO:0016584	H1f2 H1f3
0.143921	2	15	16.6743	Axonal transport of mitochondrion	http://amigo.geneontology.org/amigo/term/GO:0019896	Actr10 Uchl1
0.143921	9	413	2.72522	Ribonucleoprotein complex biogenesis	http://amigo.geneontology.org/amigo/term/GO:0022613	Bop1 Rps14 Nop10 Snrpb Eif3i Snrpd2 Rpl26 Rplp0 Rpl13a
0.143921	2	15	16.6743	Lipoprotein catabolic process	http://amigo.geneontology.org/amigo/term/GO:0042159	Abhd17a Ctsd
0.143981	3	47	7.98237	Regulation of cellular respiration	http://amigo.geneontology.org/amigo/term/GO:0043457	Uqcc2 Cox7a2 Cisd1
0.172562	4	97	5.157	Negative regulation of myeloid cell differentiation	http://amigo.geneontology.org/amigo/term/GO:0045638	H4c8 H4c11 H4c2 H4c6
0.172562	4	97	5.157	ADP metabolic process	http://amigo.geneontology.org/amigo/term/GO:0046031	Pgam1 Ddit4 Galk1 Pgk1
0.177537	11	590	2.33157	Apoptotic signaling pathway	http://amigo.geneontology.org/amigo/term/GO:0097190	Timm50 Slc25a5 Ddit4 Hint1 Rack1 Mapk8ip2 Bok Rps3 Vhl Sfn Rpl26
0.177537	2	17	14.7126	Negative regulation of peptidyl-threonine phosphorylation	http://amigo.geneontology.org/amigo/term/GO:0010801	Ddit4 Cadm4
0.195285	2	18	13.8952	Interleukin-6-mediated signaling pathway	http://amigo.geneontology.org/amigo/term/GO:0070102	Cebpa C1qtnf4
0.19705	7	291	3.00825	Intrinsic apoptotic signaling pathway	http://amigo.geneontology.org/amigo/term/GO:0097193	Ddit4 Hint1 Rack1 Bok Rps3 Sfn Rpl26

## Sheet: M GO CC
Enrichment FDR	nGenes	Pathway Genes	Fold Enrichment	Pathway	URL	Genes
6.04783e-23	23	119	24.1707	Nucleosome	http://amigo.geneontology.org/amigo/term/GO:0000786	H1f2 H2ax H1f3 H2bu2 H2bc8 H4c8 H4c11 H4c2 H3c2 H2ac6 H2ac8 H3c6 H4c6 H2ac11 H2ac7 H2ac13 H2bc3 H2bc13 H3c4 H3c7 H3c11 H2bc14 H2bc9
1.49135e-22	23	127	22.6481	DNA packaging complex	http://amigo.geneontology.org/amigo/term/GO:0044815	H1f2 H2ax H1f3 H2bu2 H2bc8 H4c8 H4c11 H4c2 H3c2 H2ac6 H2ac8 H3c6 H4c6 H2ac11 H2ac7 H2ac13 H2bc3 H2bc13 H3c4 H3c7 H3c11 H2bc14 H2bc9
4.60427e-17	23	221	13.015	Protein-DNA complex	http://amigo.geneontology.org/amigo/term/GO:0032993	H1f2 H2ax H1f3 H2bu2 H2bc8 H4c8 H4c11 H4c2 H3c2 H2ac6 H2ac8 H3c6 H4c6 H2ac11 H2ac7 H2ac13 H2bc3 H2bc13 H3c4 H3c7 H3c11 H2bc14 H2bc9
2.63046e-15	16	92	21.7491	Respirasome	http://amigo.geneontology.org/amigo/term/GO:0070469	Cox5a Sdhd Ndufa9 Uqcr11 Ndufs4 Cyc1 Ndufa4 Cox7b Cox7a2 Ndufb7 Cox8a Ndufv1 Uqcrfs1 Cox6a1 Uqcr10 Ndufb6
2.35042e-14	17	128	16.6092	Inner mitochondrial membrane protein complex	http://amigo.geneontology.org/amigo/term/GO:0098800	Cox5a Sdhd Ndufa9 Timm50 Atp5e Ndufs4 Cyc1 Atp5o Atp5b Ndufa4 Ndufb7 Ndufv1 Uqcrfs1 Atp5j2 Cox6a1 Uqcr10 Ndufb6
6.40884e-14	14	75	23.344	Mitochondrial respirasome	http://amigo.geneontology.org/amigo/term/GO:0005746	Cox5a Sdhd Ndufa9 Ndufs4 Cyc1 Ndufa4 Cox7b Cox7a2 Ndufb7 Ndufv1 Uqcrfs1 Cox6a1 Uqcr10 Ndufb6
1.1859e-13	14	79	22.162	Respiratory chain complex	http://amigo.geneontology.org/amigo/term/GO:0098803	Cox5a Sdhd Ndufa9 Ndufs4 Cyc1 Ndufa4 Cox7b Ndufb7 Cox8a Ndufv1 Uqcrfs1 Cox6a1 Uqcr10 Ndufb6
1.5764e-13	26	451	7.2095	Mitochondrial inner membrane	http://amigo.geneontology.org/amigo/term/GO:0005743	Cox5a Sdhd Ndufa9 Timm50 Atp5e Slc25a5 Uqcr11 Ndufs4 Cyc1 Atp5o Uqcc2 Atp5b Bok Ndufa4 Rps3 Cox7b Cox7a2 Ndufb7 Cox8a Ndufv1 Uqcrfs1 Atp5j2 Cox6a1 Uqcr10 Ndufaf3 Ndufb6
2.51717e-12	26	510	6.37546	Organelle inner membrane	http://amigo.geneontology.org/amigo/term/GO:0019866	Cox5a Sdhd Ndufa9 Timm50 Atp5e Slc25a5 Uqcr11 Ndufs4 Cyc1 Atp5o Uqcc2 Atp5b Bok Ndufa4 Rps3 Cox7b Cox7a2 Ndufb7 Cox8a Ndufv1 Uqcrfs1 Atp5j2 Cox6a1 Uqcr10 Ndufaf3 Ndufb6
5.39992e-12	29	675	5.37283	Mitochondrial membrane	http://amigo.geneontology.org/amigo/term/GO:0031966	Cox5a Sdhd Ndufa9 Timm50 Atp5e Slc25a5 Uqcr11 Ndufs4 Cyc1 Atp5o Cox14 Uqcc2 Atp5b Bok Ndufa4 Rps3 Cox7b Cox7a2 Pebp1 Ndufb7 Cox8a Cisd1 Ndufv1 Uqcrfs1 Atp5j2 Cox6a1 Uqcr10 Ndufaf3 Ndufb6
6.42093e-12	30	734	5.11133	Mitochondrial envelope	http://amigo.geneontology.org/amigo/term/GO:0005740	Cox5a Sdhd Ndufa9 Timm50 Atp5e Slc25a5 Uqcr11 Ndufs4 Cyc1 Atp5o Cox14 Uqcc2 Atp5b Bok Ndufa4 Rps3 Cox7b Cox7a2 Pebp1 Ndufb7 Cox8a Cisd1 Ndufv1 Uqcrfs1 Atp5j2 Cox6a1 Uqcr10 Ndufaf3 Ndufb6 Bloc1s1
1.04102e-11	47	1825	3.22065	Mitochondrion	http://amigo.geneontology.org/amigo/term/GO:0005739	Cox5a Sdhd Ndufa9 Ckb Atg4d Timm50 Psmb4 Ctsd Abhd8 Atp5e Slc25a5 Fmc1 Ddit4 Uqcr11 Rack1 Ndufs4 Cyc1 Atp5o Cox14 Uqcc2 Rps14 Atp5b Echs1 Bok Stard7 Ndufa4 Rps3 Cox7b Cox7a2 Pebp1 Vhl Ndufb7 Cox8a Cisd1 Mrps26 Ndufv1 Bphl Uqcrfs1 Atp5j2 Cox6a1 Mcat Ech1 Hdhd5 Uqcr10 Ndufaf3 Ndufb6 Bloc1s1
1.33089e-11	19	264	9.00032	Mitochondrial protein-containing complex	http://amigo.geneontology.org/amigo/term/GO:0098798	Cox5a Sdhd Ndufa9 Timm50 Atp5e Slc25a5 Ndufs4 Cyc1 Atp5o Atp5b Ndufa4 Ndufb7 Mrps26 Ndufv1 Uqcrfs1 Atp5j2 Cox6a1 Uqcr10 Ndufb6
1.72799e-10	13	112	14.5156	Cytosolic ribosome	http://amigo.geneontology.org/amigo/term/GO:0022626	Rps11 Rpl8 Rps9 Rps18 Rps5 Rps14 Rps3 Rps4x Rpl18 Rpl26 Rplp0 Rpl13a Rpl39
5.51203e-10	25	609	5.13371	Chromatin	http://amigo.geneontology.org/amigo/term/GO:0000785	Cdk4 Pcna H1f2 H2ax H1f3 H2bu2 H2bc8 H4c8 H4c11 H4c2 H3c2 H2ac6 H2ac8 H3c6 H4c6 H2ac11 H2ac7 H2ac13 H2bc3 H2bc13 H3c4 H3c7 H3c11 H2bc14 H2bc9
1.26593e-09	34	1174	3.62176	Organelle envelope	http://amigo.geneontology.org/amigo/term/GO:0031967	Cox5a Sdhd Ndufa9 S100a6 Timm50 Cdk4 Atp5e Slc25a5 Uqcr11 Jpt1 Ndufs4 Cyc1 Atp5o Cox14 Uqcc2 Atp5b Bok 2210016L21Rik Ndufa4 Rps3 Cox7b Cox7a2 Pebp1 Ndufb7 Cox8a Cisd1 Ndufv1 Uqcrfs1 Atp5j2 Cox6a1 Uqcr10 Ndufaf3 Ndufb6 Bloc1s1
1.26593e-09	34	1174	3.62176	Envelope	http://amigo.geneontology.org/amigo/term/GO:0031975	Cox5a Sdhd Ndufa9 S100a6 Timm50 Cdk4 Atp5e Slc25a5 Uqcr11 Jpt1 Ndufs4 Cyc1 Atp5o Cox14 Uqcc2 Atp5b Bok 2210016L21Rik Ndufa4 Rps3 Cox7b Cox7a2 Pebp1 Ndufb7 Cox8a Cisd1 Ndufv1 Uqcrfs1 Atp5j2 Cox6a1 Uqcr10 Ndufaf3 Ndufb6 Bloc1s1
1.71485e-09	16	236	8.47845	Ribosome	http://amigo.geneontology.org/amigo/term/GO:0005840	Rps11 Rpl8 Rps9 Rps18 Rps5 Rack1 Rps14 Rps3 Rps4x Mrps26 Rpl18 Rpl26 Rplp0 Rpl13a Rpl39 Rpl41
1.71485e-09	15	200	9.37929	Ribosomal subunit	http://amigo.geneontology.org/amigo/term/GO:0044391	Rps11 Rpl8 Rps9 Rps18 Rps5 Rack1 Rps14 Rps3 Rps4x Mrps26 Rpl18 Rpl26 Rplp0 Rpl13a Rpl39
3.38313e-09	8	33	30.3169	Cytochrome complex	http://amigo.geneontology.org/amigo/term/GO:0070069	Cox5a Cyc1 Ndufa4 Cox7b Cox8a Uqcrfs1 Cox6a1 Uqcr10
2.67656e-07	9	79	14.247	Small ribosomal subunit	http://amigo.geneontology.org/amigo/term/GO:0015935	Rps11 Rps9 Rps18 Rps5 Rack1 Rps14 Rps3 Rps4x Mrps26
2.74355e-07	10	107	11.6876	Oxidoreductase complex	http://amigo.geneontology.org/amigo/term/GO:1990204	Sdhd Ndufa9 Ndufs4 Cyc1 Ndufa4 Ndufb7 Ndufv1 Uqcrfs1 Uqcr10 Ndufb6
2.84128e-07	6	22	34.1065	Respiratory chain complex IV	http://amigo.geneontology.org/amigo/term/GO:0045277	Cox5a Ndufa4 Cox7b Cox8a Uqcrfs1 Cox6a1
1.10139e-06	7	45	19.4533	Cytosolic small ribosomal subunit	http://amigo.geneontology.org/amigo/term/GO:0022627	Rps11 Rps9 Rps18 Rps5 Rps14 Rps3 Rps4x
1.74533e-06	12	206	7.28488	Myelin sheath	http://amigo.geneontology.org/amigo/term/GO:0043209	Cox5a Ckb Pgam1 Slc25a5 Cct5 Atp5o Atp5b Uchl1 Gnb2 Pebp1 Tubb4b Uqcrfs1
5.8182e-06	21	725	3.62234	Ribonucleoprotein complex	http://amigo.geneontology.org/amigo/term/GO:1990904	Rps11 Rpl8 Rps9 Rps18 Rps5 Rack1 Bop1 Rps14 Nop10 Snrpb Eif3i Rps3 Rps4x Mrps26 Snrpd2 Rpl18 Rpl26 Rplp0 Rpl13a Sf3b5 Rpl39
9.47337e-06	28	1241	2.8216	Chromosome	http://amigo.geneontology.org/amigo/term/GO:0005694	Chmp1a Cdk4 Bop1 Pcna Rtf2 H1f2 H2ax H1f3 H2bu2 H2bc8 H4c8 H4c11 H4c2 H3c2 H2ac6 H2ac8 H3c6 H4c6 H2ac11 H2ac7 H2ac13 H2bc3 H2bc13 H3c4 H3c7 H3c11 H2bc14 H2bc9
2.33267e-05	6	46	16.3118	Mitochondrial respiratory chain complex I	http://amigo.geneontology.org/amigo/term/GO:0005747	Ndufa9 Ndufs4 Ndufa4 Ndufb7 Ndufv1 Ndufb6
2.33267e-05	6	46	16.3118	NADH dehydrogenase complex	http://amigo.geneontology.org/amigo/term/GO:0030964	Ndufa9 Ndufs4 Ndufa4 Ndufb7 Ndufv1 Ndufb6
2.33267e-05	6	46	16.3118	Respiratory chain complex I	http://amigo.geneontology.org/amigo/term/GO:0045271	Ndufa9 Ndufs4 Ndufa4 Ndufb7 Ndufv1 Ndufb6
2.43608e-05	4	12	41.6857	Mitochondrial respiratory chain complex IV	http://amigo.geneontology.org/amigo/term/GO:0005751	Cox5a Ndufa4 Uqcrfs1 Cox6a1
5.75031e-05	25	1141	2.74008	Membrane protein complex	http://amigo.geneontology.org/amigo/term/GO:0098796	Cox5a Sdhd Ndufa9 Chmp1a Timm50 Ap1s1 Ap2s1 Atp5e Slc25a5 Ndufs4 Cyc1 Atp5o Atp5b Ndufa4 Gnb2 Cox7b Ndufb7 Cox8a Ndufv1 Uqcrfs1 Atp5j2 Cox6a1 Insig1 Uqcr10 Ndufb6
0.000121505	3	6	62.5286	Proton-transporting ATP synthase complex, catalytic core F(1)	http://amigo.geneontology.org/amigo/term/GO:0045261	Atp5e Atp5o Atp5b
0.000121972	12	318	4.71914	Nuclear chromosome	http://amigo.geneontology.org/amigo/term/GO:0000228	Chmp1a Pcna H2ax H4c8 H4c11 H4c2 H3c2 H3c6 H4c6 H3c4 H3c7 H3c11
0.000142089	6	64	11.7241	Cytosolic large ribosomal subunit	http://amigo.geneontology.org/amigo/term/GO:0022625	Rpl8 Rpl18 Rpl26 Rplp0 Rpl13a Rpl39
0.000239752	4	21	23.8204	Mitochondrial proton-transporting ATP synthase complex	http://amigo.geneontology.org/amigo/term/GO:0005753	Atp5e Atp5o Atp5b Atp5j2
0.000283335	4	22	22.7377	Proton-transporting ATP synthase complex	http://amigo.geneontology.org/amigo/term/GO:0045259	Atp5e Atp5o Atp5b Atp5j2
0.000618332	3	10	37.5171	Mitochondrial respiratory chain complex III	http://amigo.geneontology.org/amigo/term/GO:0005750	Cyc1 Uqcrfs1 Uqcr10
0.000820884	3	11	34.1065	Respiratory chain complex III	http://amigo.geneontology.org/amigo/term/GO:0045275	Cyc1 Uqcrfs1 Uqcr10
0.000820884	25	1356	2.30563	Catalytic complex	http://amigo.geneontology.org/amigo/term/GO:1902494	Sdhd Ndufa9 Psmb4 Cdk4 Hint1 Ndufs4 Rbx1 Cyc1 Wdr4 Ppp2r5b Psmb7 Nop10 Pcna Snrpb Rnf19b Ndufa4 Gnb2 Vhl Ndufb7 Ndufv1 Uqcrfs1 Snrpd2 Uqcr10 Ndufb6 Polr2g
0.00243103	5	70	8.93265	Polysome	http://amigo.geneontology.org/amigo/term/GO:0005844	Rpl8 Rps3 Rps4x Rpl18 Rpl39
0.0030421	3	17	22.0689	Proton-transporting two-sector ATPase complex, catalytic domain	http://amigo.geneontology.org/amigo/term/GO:0033178	Atp5e Atp5o Atp5b
0.00505266	6	126	5.9551	Large ribosomal subunit	http://amigo.geneontology.org/amigo/term/GO:0015934	Rpl8 Rpl18 Rpl26 Rplp0 Rpl13a Rpl39
0.00554753	3	21	17.8653	U2 snRNP	http://amigo.geneontology.org/amigo/term/GO:0005686	Snrpb Snrpd2 Sf3b5
0.00564608	2	5	50.0229	Mitochondrial proton-transporting ATP synthase complex, catalytic sector F(1)	http://amigo.geneontology.org/amigo/term/GO:0000275	Atp5e Atp5b
0.00649971	4	51	9.8084	Proton-transporting two-sector ATPase complex	http://amigo.geneontology.org/amigo/term/GO:0016469	Atp5e Atp5o Atp5b Atp5j2
0.00806607	2	6	41.6857	VCB complex	http://amigo.geneontology.org/amigo/term/GO:0030891	Rbx1 Vhl
0.00858992	3	25	15.0069	U12-type spliceosomal complex	http://amigo.geneontology.org/amigo/term/GO:0005689	Snrpb Snrpd2 Sf3b5
0.0144954	9	341	3.30063	Mitochondrial matrix	http://amigo.geneontology.org/amigo/term/GO:0005759	Ndufa9 Atg4d Slc25a5 Uqcc2 Atp5b Echs1 Rps3 Mrps26 Bloc1s1
0.0170688	3	32	11.7241	Polysomal ribosome	http://amigo.geneontology.org/amigo/term/GO:0042788	Rpl8 Rpl18 Rpl39
0.0214156	2	10	25.0114	U4 snRNP	http://amigo.geneontology.org/amigo/term/GO:0005687	Snrpb Snrpd2
0.0214156	2	10	25.0114	Proteasome core complex, beta-subunit complex	http://amigo.geneontology.org/amigo/term/GO:0019774	Psmb4 Psmb7
0.0231667	9	370	3.04193	Transmembrane transporter complex	http://amigo.geneontology.org/amigo/term/GO:1902495	Ndufa9 Ndufs4 Cyc1 Ndufa4 Ndufb7 Ndufv1 Uqcrfs1 Uqcr10 Ndufb6
0.0243267	22	1465	1.87799	Synapse	http://amigo.geneontology.org/amigo/term/GO:0045202	Slc2a3 Abhd17a Rabac1 Rpl8 Ap1s1 Rps9 Syngr3 Rps18 Syngr1 Mapk8ip2 Rps14 Gpc2 Rps3 Rps4x Plat Camkv Pebp1 Vhl Gap43 Rpl18 Rpl26 Rplp0
0.0284806	9	384	2.93103	Transporter complex	http://amigo.geneontology.org/amigo/term/GO:1990351	Ndufa9 Ndufs4 Cyc1 Ndufa4 Ndufb7 Ndufv1 Uqcrfs1 Uqcr10 Ndufb6
0.028861	2	12	20.8429	Mitochondrial proton-transporting ATP synthase complex, coupling factor F(o)	http://amigo.geneontology.org/amigo/term/GO:0000276	Atp5o Atp5j2
0.0327598	2	13	19.2396	Cul2-RING ubiquitin ligase complex	http://amigo.geneontology.org/amigo/term/GO:0031462	Rbx1 Vhl
0.0327598	2	13	19.2396	Methylosome	http://amigo.geneontology.org/amigo/term/GO:0034709	Snrpb Snrpd2
0.0367524	2	14	17.8653	Cytoplasmic ubiquitin ligase complex	http://amigo.geneontology.org/amigo/term/GO:0000153	Rbx1 Vhl
0.0367524	2	14	17.8653	Proton-transporting ATP synthase complex, coupling factor F(o)	http://amigo.geneontology.org/amigo/term/GO:0045263	Atp5o Atp5j2
0.0388235	3	46	8.1559	Nucleoid	http://amigo.geneontology.org/amigo/term/GO:0009295	Slc25a5 Uqcc2 Atp5b
0.0388235	3	46	8.1559	Mitochondrial nucleoid	http://amigo.geneontology.org/amigo/term/GO:0042645	Slc25a5 Uqcc2 Atp5b
0.0401761	2	15	16.6743	U5 snRNP	http://amigo.geneontology.org/amigo/term/GO:0005682	Snrpb Snrpd2
0.0449618	2	16	15.6321	U1 snRNP	http://amigo.geneontology.org/amigo/term/GO:0005685	Snrpb Snrpd2
0.0491545	2	17	14.7126	SMN-Sm protein complex	http://amigo.geneontology.org/amigo/term/GO:0034719	Snrpb Snrpd2
0.0491545	3	51	7.3563	U2-type precatalytic spliceosome	http://amigo.geneontology.org/amigo/term/GO:0071005	Snrpb Snrpd2 Sf3b5
0.0532319	3	53	7.07871	Precatalytic spliceosome	http://amigo.geneontology.org/amigo/term/GO:0071011	Snrpb Snrpd2 Sf3b5
0.0593623	2	19	13.1639	Proteasome core complex	http://amigo.geneontology.org/amigo/term/GO:0005839	Psmb4 Psmb7
0.0601086	3	56	6.69949	Spliceosomal snRNP complex	http://amigo.geneontology.org/amigo/term/GO:0097525	Snrpb Snrpd2 Sf3b5
0.0637395	2	20	12.5057	Telomerase holoenzyme complex	http://amigo.geneontology.org/amigo/term/GO:0005697	Nop10 Snrpb
0.0736787	3	61	6.15035	Axon cytoplasm	http://amigo.geneontology.org/amigo/term/GO:1904115	Actr10 Uchl1 Bloc1s1
0.0790047	8	393	2.54569	Postsynaptic density	http://amigo.geneontology.org/amigo/term/GO:0014069	Abhd17a Rpl8 Rps18 Mapk8ip2 Rps14 Rps3 Gap43 Rplp0
0.0815313	3	64	5.86205	Small nuclear ribonucleoprotein complex	http://amigo.geneontology.org/amigo/term/GO:0030532	Snrpb Snrpd2 Sf3b5
0.0827178	3	65	5.77187	Replication fork	http://amigo.geneontology.org/amigo/term/GO:0005657	Pcna Rtf2 H2ax
0.0827178	8	399	2.50741	Asymmetric synapse	http://amigo.geneontology.org/amigo/term/GO:0032279	Abhd17a Rpl8 Rps18 Mapk8ip2 Rps14 Rps3 Gap43 Rplp0
0.0835185	2	24	10.4214	Proton-transporting two-sector ATPase complex, proton-transporting domain	http://amigo.geneontology.org/amigo/term/GO:0033177	Atp5o Atp5j2
0.0879936	2	25	10.0046	Clathrin vesicle coat	http://amigo.geneontology.org/amigo/term/GO:0030125	Ap1s1 Ap2s1
0.0879936	2	25	10.0046	Clathrin adaptor complex	http://amigo.geneontology.org/amigo/term/GO:0030131	Ap1s1 Ap2s1
0.109585	8	425	2.35402	Neuron to neuron synapse	http://amigo.geneontology.org/amigo/term/GO:0098984	Abhd17a Rpl8 Rps18 Mapk8ip2 Rps14 Rps3 Gap43 Rplp0
0.109799	1	3	41.6857	SREBP-SCAP-Insig complex	http://amigo.geneontology.org/amigo/term/GO:0032937	Insig1
0.109799	1	3	41.6857	Rb-E2F complex	http://amigo.geneontology.org/amigo/term/GO:0035189	Cebpa
0.109799	1	3	41.6857	GET complex	http://amigo.geneontology.org/amigo/term/GO:0043529	Get1
0.109799	1	3	41.6857	Tubulin complex	http://amigo.geneontology.org/amigo/term/GO:0045298	Tubb4b
0.109799	1	3	41.6857	PeBoW complex	http://amigo.geneontology.org/amigo/term/GO:0070545	Bop1
0.109799	1	3	41.6857	Cyclin D2-CDK4 complex	http://amigo.geneontology.org/amigo/term/GO:0097129	Cdk4
0.109799	1	3	41.6857	Perisynaptic space	http://amigo.geneontology.org/amigo/term/GO:0099544	Plat
0.109799	8	429	2.33207	Postsynaptic specialization	http://amigo.geneontology.org/amigo/term/GO:0099572	Abhd17a Rpl8 Rps18 Mapk8ip2 Rps14 Rps3 Gap43 Rplp0
0.109799	3	76	4.93647	Sm-like protein family complex	http://amigo.geneontology.org/amigo/term/GO:0120114	Snrpb Snrpd2 Sf3b5
0.115862	2	31	8.0682	U2-type catalytic step 2 spliceosome	http://amigo.geneontology.org/amigo/term/GO:0071007	Snrpb Snrpd2
0.120245	2	32	7.81607	U4/U6 x U5 tri-snRNP complex	http://amigo.geneontology.org/amigo/term/GO:0046540	Snrpb Snrpd2
0.120245	2	32	7.81607	Spliceosomal tri-snRNP complex	http://amigo.geneontology.org/amigo/term/GO:0097526	Snrpb Snrpd2
0.125804	1	4	31.2643	Mitochondrial respiratory chain complex II, succinate dehydrogenase complex (ubiquinone)	http://amigo.geneontology.org/amigo/term/GO:0005749	Sdhd
0.125804	1	4	31.2643	Cul7-RING ubiquitin ligase complex	http://amigo.geneontology.org/amigo/term/GO:0031467	Rbx1
0.125804	1	4	31.2643	CHOP-C/EBP complex	http://amigo.geneontology.org/amigo/term/GO:0036488	Cebpa
0.125804	1	4	31.2643	TRNA methyltransferase complex	http://amigo.geneontology.org/amigo/term/GO:0043527	Wdr4
0.125804	1	4	31.2643	Succinate dehydrogenase complex (ubiquinone)	http://amigo.geneontology.org/amigo/term/GO:0045257	Sdhd
0.125804	1	4	31.2643	Respiratory chain complex II	http://amigo.geneontology.org/amigo/term/GO:0045273	Sdhd
0.125804	1	4	31.2643	Succinate dehydrogenase complex	http://amigo.geneontology.org/amigo/term/GO:0045281	Sdhd
0.125804	1	4	31.2643	Fumarate reductase complex	http://amigo.geneontology.org/amigo/term/GO:0045283	Sdhd
0.125804	1	4	31.2643	Box H/ACA telomerase RNP complex	http://amigo.geneontology.org/amigo/term/GO:0090661	Nop10
0.125804	1	4	31.2643	GAIT complex	http://amigo.geneontology.org/amigo/term/GO:0097452	Rpl13a
0.125804	1	4	31.2643	Postsynaptic endosome membrane	http://amigo.geneontology.org/amigo/term/GO:0098895	Abhd17a
0.138324	11	737	1.86652	Postsynapse	http://amigo.geneontology.org/amigo/term/GO:0098794	Abhd17a Rpl8 Rps18 Mapk8ip2 Rps14 Rps3 Plat Camkv Vhl Gap43 Rplp0
0.143932	3	92	4.07795	U2-type spliceosomal complex	http://amigo.geneontology.org/amigo/term/GO:0005684	Snrpb Snrpd2 Sf3b5
0.143932	1	5	25.0114	AP-1 adaptor complex	http://amigo.geneontology.org/amigo/term/GO:0030121	Ap1s1
0.143932	1	5	25.0114	Box H/ACA snoRNP complex	http://amigo.geneontology.org/amigo/term/GO:0031429	Nop10
0.143932	1	5	25.0114	Cul4B-RING E3 ubiquitin ligase complex	http://amigo.geneontology.org/amigo/term/GO:0031465	Rbx1
0.143932	2	38	6.58195	Trans-Golgi network membrane	http://amigo.geneontology.org/amigo/term/GO:0032588	Tmem79 Bok
0.143932	1	5	25.0114	Histone pre-mRNA 3 end processing complex	http://amigo.geneontology.org/amigo/term/GO:0071204	Snrpb
0.143932	1	5	25.0114	MMXD complex	http://amigo.geneontology.org/amigo/term/GO:0071817	Slc25a5
0.143932	1	5	25.0114	Box H/ACA RNP complex	http://amigo.geneontology.org/amigo/term/GO:0072588	Nop10
0.154177	2	41	6.10035	AP-type membrane coat adaptor complex	http://amigo.geneontology.org/amigo/term/GO:0030119	Ap1s1 Ap2s1
0.156335	2	42	5.9551	Cyclin-dependent protein kinase holoenzyme complex	http://amigo.geneontology.org/amigo/term/GO:0000307	Cdk4 Pcna
0.156335	5	241	2.59455	Synaptic vesicle	http://amigo.geneontology.org/amigo/term/GO:0008021	Slc2a3 Rabac1 Syngr3 Syngr1 Pebp1
0.156335	3	98	3.82828	Methyltransferase complex	http://amigo.geneontology.org/amigo/term/GO:0034708	Wdr4 Snrpb Snrpd2
0.156335	3	98	3.82828	Neuron projection cytoplasm	http://amigo.geneontology.org/amigo/term/GO:0120111	Actr10 Uchl1 Bloc1s1
0.156524	3	99	3.78961	Mitochondrial intermembrane space	http://amigo.geneontology.org/amigo/term/GO:0005758	Uqcc2 Ndufb7 Bloc1s1
0.156524	1	6	20.8429	Intrinsic component of endosome membrane	http://amigo.geneontology.org/amigo/term/GO:0031302	Abhd17a
0.156524	1	6	20.8429	PICln-Sm protein complex	http://amigo.geneontology.org/amigo/term/GO:0034715	Snrpd2
0.156524	1	6	20.8429	Cytolytic granule	http://amigo.geneontology.org/amigo/term/GO:0044194	Rnf19b
0.156524	1	6	20.8429	Anchored component of postsynaptic specialization membrane	http://amigo.geneontology.org/amigo/term/GO:0099030	Abhd17a
0.156524	1	6	20.8429	Anchored component of postsynaptic density membrane	http://amigo.geneontology.org/amigo/term/GO:0099031	Abhd17a
0.16604	2	45	5.5581	Clathrin-coated vesicle membrane	http://amigo.geneontology.org/amigo/term/GO:0030665	Ap1s1 Ap2s1
0.171305	2	46	5.43727	Clathrin coat	http://amigo.geneontology.org/amigo/term/GO:0030118	Ap1s1 Ap2s1
0.173364	2	47	5.32158	Euchromatin	http://amigo.geneontology.org/amigo/term/GO:0000791	H1f2 H1f3
0.173364	1	7	17.8653	U7 snRNP	http://amigo.geneontology.org/amigo/term/GO:0005683	Snrpb
0.173364	1	7	17.8653	Mitochondrial permeability transition pore complex	http://amigo.geneontology.org/amigo/term/GO:0005757	Slc25a5
0.173364	1	7	17.8653	Cis-Golgi network membrane	http://amigo.geneontology.org/amigo/term/GO:0033106	Bok
0.183175	5	260	2.40495	Exocytic vesicle	http://amigo.geneontology.org/amigo/term/GO:0070382	Slc2a3 Rabac1 Syngr3 Syngr1 Pebp1
0.186273	3	111	3.37992	Organelle envelope lumen	http://amigo.geneontology.org/amigo/term/GO:0031970	Uqcc2 Ndufb7 Bloc1s1
0.188513	11	812	1.69412	Cytoplasmic vesicle membrane	http://amigo.geneontology.org/amigo/term/GO:0030659	Chmp1a Slc2a3 Abhd17a Ap1s1 Syngr3 Ctsd Ap2s1 Syngr1 Plin3 Bok Camkv
0.188513	1	8	15.6321	Eukaryotic translation initiation factor 3 complex, eIF3m	http://amigo.geneontology.org/amigo/term/GO:0071541	Eif3i
0.188513	1	8	15.6321	Postsynaptic recycling endosome	http://amigo.geneontology.org/amigo/term/GO:0098837	Abhd17a
0.188513	1	8	15.6321	BORC complex	http://amigo.geneontology.org/amigo/term/GO:0099078	Bloc1s1
0.193727	12	916	1.6383	Nucleolus	http://amigo.geneontology.org/amigo/term/GO:0005730	Rps9 Cdk4 Jpt1 Bop1 Rps14 Nop10 Rps3 Vhl Cebpa Kdm5d Rpl18 Rpl26

## Sheet: M GO MF
Enrichment FDR	nGenes	Pathway Genes	Fold Enrichment	Pathway	URL	Genes
1.01369e-11	23	366	7.85878	Protein heterodimerization activity	http://amigo.geneontology.org/amigo/term/GO:0046982	Bok Cebpa H2ax H2bu2 H2bc8 H4c8 H4c11 H4c2 H3c2 H2ac6 H2ac8 H3c6 H4c6 H2ac11 H2ac7 H2ac13 H2bc3 H2bc13 H3c4 H3c7 H3c11 H2bc14 H2bc9
1.29695e-11	12	61	24.6014	Oxidoreduction-driven active transmembrane transporter activity	http://amigo.geneontology.org/amigo/term/GO:0015453	Cox5a Uqcr11 Ndufs4 Cyc1 Ndufa4 Cox7b Cox7a2 Ndufb7 Cox8a Ndufv1 Uqcrfs1 Cox6a1
1.95684e-10	14	124	14.1194	Proton transmembrane transporter activity	http://amigo.geneontology.org/amigo/term/GO:0015078	Cox5a Atp5e Slc25a5 Uqcr11 Cyc1 Atp5o Atp5b Ndufa4 Cox7b Cox7a2 Cox8a Uqcrfs1 Atp5j2 Cox6a1
7.28341e-10	12	89	16.8616	Electron transfer activity	http://amigo.geneontology.org/amigo/term/GO:0009055	Cox5a Uqcr11 Ndufs4 Cyc1 Ndufa4 Cox7b Cox7a2 Ndufb7 Cox8a Ndufv1 Uqcrfs1 Cox6a1
1.02379e-08	14	172	10.1791	Structural constituent of ribosome	http://amigo.geneontology.org/amigo/term/GO:0003735	Rps11 Rpl8 Rps9 Rps18 Rps5 Rps14 Rps3 Rps4x Rpl18 Rpl26 Rplp0 Rpl13a Rpl39 Rpl41
2.78262e-08	14	188	9.31277	Primary active transmembrane transporter activity	http://amigo.geneontology.org/amigo/term/GO:0015399	Cox5a Atp5e Uqcr11 Ndufs4 Cyc1 Atp5b Ndufa4 Cox7b Cox7a2 Ndufb7 Cox8a Ndufv1 Uqcrfs1 Cox6a1
7.90272e-08	30	1052	3.56627	Protein dimerization activity	http://amigo.geneontology.org/amigo/term/GO:0046983	Chmp1a S100a6 Id3 Rack1 Cby1 Bok Cebpa Hes5 H2ax H2bu2 H2bc8 H4c8 H4c11 H4c2 H3c2 H2ac6 H2ac8 H3c6 H4c6 H2ac11 H2ac7 H2ac13 H2bc3 H2bc13 H3c4 H3c7 H3c11 H2bc14 H2bc9 Pdxp
2.09733e-06	6	25	30.0137	Cytochrome-c oxidase activity	http://amigo.geneontology.org/amigo/term/GO:0004129	Cox5a Ndufa4 Cox7b Cox7a2 Cox8a Cox6a1
2.40757e-06	6	26	28.8593	Oxidoreductase activity, acting on a heme group of donors	http://amigo.geneontology.org/amigo/term/GO:0016675	Cox5a Ndufa4 Cox7b Cox7a2 Cox8a Cox6a1
3.52068e-06	8	69	14.4994	RRNA binding	http://amigo.geneontology.org/amigo/term/GO:0019843	Rps11 Rpl8 Rps9 Rps18 Rps14 Rps3 Rps4x Rplp0
2.0173e-05	19	612	3.88249	Structural molecule activity	http://amigo.geneontology.org/amigo/term/GO:0005198	Rps11 Rpl8 Rps9 Rps18 Rps5 Rps14 Rps3 Rps4x Evpl Krt17 Tubb4b Krt15 Rpl18 Rpl26 Tubb3 Rplp0 Rpl13a Rpl39 Rpl41
3.20492e-05	12	250	6.00274	Active ion transmembrane transporter activity	http://amigo.geneontology.org/amigo/term/GO:0022853	Cox5a Atp5e Slc25a5 Uqcr11 Cyc1 Atp5b Ndufa4 Cox7b Cox7a2 Cox8a Uqcrfs1 Cox6a1
3.47408e-05	15	406	4.62034	Active transmembrane transporter activity	http://amigo.geneontology.org/amigo/term/GO:0022804	Cox5a Atp5e Slc25a5 Uqcr11 Ndufs4 Cyc1 Atp5b Ndufa4 Cox7b Cox7a2 Ndufb7 Cox8a Ndufv1 Uqcrfs1 Cox6a1
0.000161083	4	15	33.3486	Proton-transporting ATP synthase activity, rotational mechanism	http://amigo.geneontology.org/amigo/term/GO:0046933	Atp5e Atp5o Atp5b Atp5j2
0.000294964	3	6	62.5286	Ubiquinol-cytochrome-c reductase activity	http://amigo.geneontology.org/amigo/term/GO:0008121	Uqcr11 Cyc1 Uqcrfs1
0.000595247	4	21	23.8204	Proton channel activity	http://amigo.geneontology.org/amigo/term/GO:0015252	Atp5e Atp5o Atp5b Atp5j2
0.000720179	3	8	46.8964	Oxidoreductase activity, acting on diphenols and related substances as donors	http://amigo.geneontology.org/amigo/term/GO:0016679	Uqcr11 Cyc1 Uqcrfs1
0.0026134	4	31	16.1364	NADH dehydrogenase activity	http://amigo.geneontology.org/amigo/term/GO:0003954	Ndufa9 Ndufs4 Ndufb7 Ndufv1
0.00513672	14	573	3.0555	Inorganic cation transmembrane transporter activity	http://amigo.geneontology.org/amigo/term/GO:0022890	Cox5a Atp5e Slc25a5 Uqcr11 Cyc1 Atp5o Atp5b Ndufa4 Cox7b Cox7a2 Cox8a Uqcrfs1 Atp5j2 Cox6a1
0.00927769	21	1163	2.25813	RNA binding	http://amigo.geneontology.org/amigo/term/GO:0003723	Rps11 Rpl8 Rps9 Rps18 Rps5 Cct5 Rps14 Nop10 Snrpb Eif3i Rps3 Rps4x Tubb4b Zc3h10 Rpl18 Rpl26 Rplp0 Ddx3y Polr2g Rpl13a Sf3b5
0.00985883	20	1089	2.29673	Transmembrane transporter activity	http://amigo.geneontology.org/amigo/term/GO:0022857	Cox5a S100a6 Slc2a3 Atp5e Slc25a5 Uqcr11 Ndufs4 Cyc1 Atp5o Atp5b Aqp3 Ndufa4 Cox7b Cox7a2 Ndufb7 Cox8a Ndufv1 Uqcrfs1 Atp5j2 Cox6a1
0.0105963	14	625	2.80128	Cation transmembrane transporter activity	http://amigo.geneontology.org/amigo/term/GO:0008324	Cox5a Atp5e Slc25a5 Uqcr11 Cyc1 Atp5o Atp5b Ndufa4 Cox7b Cox7a2 Cox8a Uqcrfs1 Atp5j2 Cox6a1
0.010624	15	703	2.66836	Inorganic molecular entity transmembrane transporter activity	http://amigo.geneontology.org/amigo/term/GO:0015318	Cox5a Atp5e Slc25a5 Uqcr11 Cyc1 Atp5o Atp5b Aqp3 Ndufa4 Cox7b Cox7a2 Cox8a Uqcrfs1 Atp5j2 Cox6a1
0.01606	16	814	2.45813	Oxidoreductase activity	http://amigo.geneontology.org/amigo/term/GO:0016491	Cox5a Sdhd Ndufa9 Uqcr11 Ndufs4 Cyc1 Ndufa4 Cox7b Cox7a2 Ndufb7 Cox8a Ndufv1 Uqcrfs1 Cox6a1 Kdm5d Pgk1
0.0168674	16	821	2.43717	Ion transmembrane transporter activity	http://amigo.geneontology.org/amigo/term/GO:0015075	Cox5a S100a6 Slc2a3 Atp5e Slc25a5 Uqcr11 Cyc1 Atp5o Atp5b Ndufa4 Cox7b Cox7a2 Cox8a Uqcrfs1 Atp5j2 Cox6a1
0.0174988	3	25	15.0069	MRNA 5 -UTR binding	http://amigo.geneontology.org/amigo/term/GO:0048027	Cct5 Rps14 Rpl26
0.0189871	20	1172	2.13408	Transporter activity	http://amigo.geneontology.org/amigo/term/GO:0005215	Cox5a S100a6 Slc2a3 Atp5e Slc25a5 Uqcr11 Ndufs4 Cyc1 Atp5o Atp5b Aqp3 Ndufa4 Cox7b Cox7a2 Ndufb7 Cox8a Ndufv1 Uqcrfs1 Atp5j2 Cox6a1
0.0204234	3	27	13.8952	NADH dehydrogenase (ubiquinone) activity	http://amigo.geneontology.org/amigo/term/GO:0008137	Ndufs4 Ndufb7 Ndufv1
0.0212245	23	1457	1.97413	Protein-containing complex binding	http://amigo.geneontology.org/amigo/term/GO:0044877	Ndufa9 Timm50 Tmem147 Cdk4 Rack1 Rbx1 Bop1 Mapk8ip2 Atp5o Bok Pcna Snrpb Ndufa4 Gnb2 Rps3 Vhl Evpl Cebpa H1f2 Uqcrfs1 Snrpd2 H1f3 Ttr
0.0212245	3	28	13.399	NADH dehydrogenase (quinone) activity	http://amigo.geneontology.org/amigo/term/GO:0050136	Ndufs4 Ndufb7 Ndufv1
0.0243727	3	30	12.5057	NAD(P)H dehydrogenase (quinone) activity	http://amigo.geneontology.org/amigo/term/GO:0003955	Ndufs4 Ndufb7 Ndufv1
0.0243727	6	158	4.74901	Ribonucleoprotein complex binding	http://amigo.geneontology.org/amigo/term/GO:0043021	Timm50 Tmem147 Rack1 Bop1 Snrpb Snrpd2
0.0290657	2	9	27.7905	Small ribosomal subunit rRNA binding	http://amigo.geneontology.org/amigo/term/GO:0070181	Rps14 Rps3
0.0290657	2	9	27.7905	U1 snRNP binding	http://amigo.geneontology.org/amigo/term/GO:1990446	Snrpb Snrpd2
0.0358313	4	73	6.85245	Oxidoreductase activity, acting on NAD(P)H	http://amigo.geneontology.org/amigo/term/GO:0016651	Ndufa9 Ndufs4 Ndufb7 Ndufv1
0.0462677	3	39	9.61978	Oxidoreductase activity, acting on NAD(P)H, quinone or similar compound as acceptor	http://amigo.geneontology.org/amigo/term/GO:0016655	Ndufs4 Ndufb7 Ndufv1
0.0482003	2	12	20.8429	SnRNP binding	http://amigo.geneontology.org/amigo/term/GO:0070990	Snrpb Snrpd2
0.0640333	2	14	17.8653	Threonine-type endopeptidase activity	http://amigo.geneontology.org/amigo/term/GO:0004298	Psmb4 Psmb7
0.0716136	2	15	16.6743	BH domain binding	http://amigo.geneontology.org/amigo/term/GO:0051400	Rack1 Bok
0.0793809	2	16	15.6321	Telomerase RNA binding	http://amigo.geneontology.org/amigo/term/GO:0070034	Nop10 Snrpb
0.108639	2	19	13.1639	Threonine-type peptidase activity	http://amigo.geneontology.org/amigo/term/GO:0070003	Psmb4 Psmb7
0.118795	5	167	3.74423	Ligase activity	http://amigo.geneontology.org/amigo/term/GO:0016874	Atp5e Atp5o Atp5b Uchl1 Atp5j2
0.122668	3	59	6.35884	Damaged DNA binding	http://amigo.geneontology.org/amigo/term/GO:0003684	Pcna Rps3 H2ax
0.123028	2	21	11.9102	Nucleosomal DNA binding	http://amigo.geneontology.org/amigo/term/GO:0031492	H1f2 H1f3
0.155645	2	24	10.4214	Calmodulin-dependent protein kinase activity	http://amigo.geneontology.org/amigo/term/GO:0004683	Camkk1 Camkv
0.169236	1	3	41.6857	Bisphosphoglycerate mutase activity	http://amigo.geneontology.org/amigo/term/GO:0004082	Pgam1
0.169236	1	3	41.6857	Phosphoglycerate mutase activity	http://amigo.geneontology.org/amigo/term/GO:0004619	Pgam1
0.169236	1	3	41.6857	ATP:ADP antiporter activity	http://amigo.geneontology.org/amigo/term/GO:0005471	Slc25a5
0.169236	1	3	41.6857	Succinate dehydrogenase (ubiquinone) activity	http://amigo.geneontology.org/amigo/term/GO:0008177	Sdhd
0.169236	1	3	41.6857	Phosphotransferase activity, carboxyl group as acceptor	http://amigo.geneontology.org/amigo/term/GO:0016774	Pgk1
0.169236	1	3	41.6857	DNA polymerase processivity factor activity	http://amigo.geneontology.org/amigo/term/GO:0030337	Pcna
0.169236	3	75	5.00229	Receptor tyrosine kinase binding	http://amigo.geneontology.org/amigo/term/GO:0030971	Rack1 Pcna Cadm4
0.169236	1	3	41.6857	Dinucleotide insertion or deletion binding	http://amigo.geneontology.org/amigo/term/GO:0032139	Pcna
0.169236	1	3	41.6857	DTTP diphosphatase activity	http://amigo.geneontology.org/amigo/term/GO:0036218	Itpa
0.169236	1	3	41.6857	Vascular endothelial growth factor receptor 1 binding	http://amigo.geneontology.org/amigo/term/GO:0043183	Cadm4
0.169236	3	71	5.2841	Iron-sulfur cluster binding	http://amigo.geneontology.org/amigo/term/GO:0051536	Cisd1 Ndufv1 Uqcrfs1
0.169236	2	28	8.93265	2 iron, 2 sulfur cluster binding	http://amigo.geneontology.org/amigo/term/GO:0051537	Cisd1 Uqcrfs1
0.169236	3	71	5.2841	Metal cluster binding	http://amigo.geneontology.org/amigo/term/GO:0051540	Cisd1 Ndufv1 Uqcrfs1
0.169236	1	3	41.6857	NEDD8 ligase activity	http://amigo.geneontology.org/amigo/term/GO:0061663	Rbx1
0.169236	1	3	41.6857	Histone pre-mRNA DCP binding	http://amigo.geneontology.org/amigo/term/GO:0071208	Snrpb
0.169236	1	3	41.6857	Estradiol binding	http://amigo.geneontology.org/amigo/term/GO:1903924	Atp5o
0.169236	1	3	41.6857	5.8S rRNA binding	http://amigo.geneontology.org/amigo/term/GO:1990932	Rps9
0.169236	1	3	41.6857	Splicing factor binding	http://amigo.geneontology.org/amigo/term/GO:1990935	Sf3b5
0.185207	1	4	31.2643	Succinate dehydrogenase activity	http://amigo.geneontology.org/amigo/term/GO:0000104	Sdhd
0.185207	1	4	31.2643	Mismatch base pair DNA N-glycosylase activity	http://amigo.geneontology.org/amigo/term/GO:0000700	Pcna
0.185207	6	291	2.5785	MRNA binding	http://amigo.geneontology.org/amigo/term/GO:0003729	Rps5 Cct5 Rps14 Rps3 Rpl26 Rpl13a
0.185207	1	4	31.2643	Galactose binding	http://amigo.geneontology.org/amigo/term/GO:0005534	Galk1
0.185207	2	32	7.81607	Pyrophosphate hydrolysis-driven proton transmembrane transporter activity	http://amigo.geneontology.org/amigo/term/GO:0009678	Atp5e Atp5b
0.185207	2	35	7.14612	Carbohydrate transmembrane transporter activity	http://amigo.geneontology.org/amigo/term/GO:0015144	Slc2a3 Aqp3
0.185207	1	4	31.2643	Glycerol channel activity	http://amigo.geneontology.org/amigo/term/GO:0015254	Aqp3
0.185207	1	4	31.2643	Oxidoreductase activity, acting on the CH-CH group of donors, quinone or related compound as acceptor	http://amigo.geneontology.org/amigo/term/GO:0016635	Sdhd
0.185207	2	32	7.81607	Cyclin binding	http://amigo.geneontology.org/amigo/term/GO:0030332	Cdk4 Rack1
0.185207	2	35	7.14612	Translation initiation factor binding	http://amigo.geneontology.org/amigo/term/GO:0031369	Rbx1 Polr2g
0.185207	1	4	31.2643	Alpha-2A adrenergic receptor binding	http://amigo.geneontology.org/amigo/term/GO:0031694	Uchl1
0.185207	1	4	31.2643	DNA insertion or deletion binding	http://amigo.geneontology.org/amigo/term/GO:0032135	Pcna
0.185207	1	4	31.2643	Histone H3-tri/di/monomethyl-lysine-4 demethylase activity	http://amigo.geneontology.org/amigo/term/GO:0034647	Kdm5d
0.185207	1	4	31.2643	Angiostatin binding	http://amigo.geneontology.org/amigo/term/GO:0043532	Atp5b

## Sheet: M_KEGG
Enrichment FDR	nGenes	Pathway Genes	Fold Enrichment	Pathway	URL	Genes
6.2145e-21	29	300	12.0889	Huntington disease	http://www.genome.jp/kegg-bin/show_pathway?mmu05016	Cox5a Sdhd Ndufa9 Psmb4 Ap2s1 Atp5e Slc25a5 Uqcr11 Actr10 Ndufs4 Cyc1 Atp5o Atp5b Psmb7 Ndufa4 Cox7b Cox7a2 Ndufb7 Cox8a Tubb4b Actr1b Ndufv1 Uqcrfs1 Map3k10 Cox6a1 Uqcr10 Tubb3 Ndufb6 Polr2g
1.52763e-20	22	140	19.6518	Systemic lupus erythematosus	http://www.genome.jp/kegg-bin/show_pathway?mmu05322	Snrpb H2ax H2bu2 H2bc8 H4c8 H4c11 H4c2 H3c2 H2ac6 H2ac8 H3c6 H4c6 H2ac11 H2ac7 H2ac13 H2bc3 H2bc13 H3c4 H3c7 H3c11 H2bc14 H2bc9
1.30049e-18	23	198	14.5268	Alcoholism	http://www.genome.jp/kegg-bin/show_pathway?mmu05034	Camkk1 Gnb2 H2ax H2bu2 H2bc8 H4c8 H4c11 H4c2 H3c2 H2ac6 H2ac8 H3c6 H4c6 H2ac11 H2ac7 H2ac13 H2bc3 H2bc13 H3c4 H3c7 H3c11 H2bc14 H2bc9
1.68465e-18	20	133	18.8056	Oxidative phosphorylation	http://www.genome.jp/kegg-bin/show_pathway?mmu00190	Cox5a Sdhd Ndufa9 Atp5e Uqcr11 Ndufs4 Cyc1 Atp5o Atp5b Ndufa4 Cox7b Cox7a2 Ndufb7 Cox8a Ndufv1 Uqcrfs1 Atp5j2 Cox6a1 Uqcr10 Ndufb6
2.08398e-18	25	262	11.9329	Parkinson disease	http://www.genome.jp/kegg-bin/show_pathway?mmu05012	Cox5a Sdhd Ndufa9 Psmb4 Atp5e Slc25a5 Uqcr11 Ndufs4 Cyc1 Atp5o Atp5b Psmb7 Uchl1 Ndufa4 Cox7b Cox7a2 Ndufb7 Cox8a Tubb4b Ndufv1 Uqcrfs1 Cox6a1 Uqcr10 Tubb3 Ndufb6
1.19968e-17	22	198	13.8952	Neutrophil extracellular trap formation	http://www.genome.jp/kegg-bin/show_pathway?mmu04613	Slc25a5 H2ax H2bu2 H2bc8 H4c8 H4c11 H4c2 H3c2 H2ac6 H2ac8 H3c6 H4c6 H2ac11 H2ac7 H2ac13 H2bc3 H2bc13 H3c4 H3c7 H3c11 H2bc14 H2bc9
3.17796e-17	24	266	11.2834	Prion disease	http://www.genome.jp/kegg-bin/show_pathway?mmu05020	Cox5a Sdhd Ndufa9 Psmb4 Atp5e Slc25a5 Uqcr11 Ndufs4 Cyc1 Atp5o Atp5b Psmb7 Ndufa4 Cox7b Cox7a2 Ndufb7 Cox8a Tubb4b Ndufv1 Uqcrfs1 Cox6a1 Uqcr10 Tubb3 Ndufb6
1.93016e-16	22	228	12.0669	Thermogenesis	http://www.genome.jp/kegg-bin/show_pathway?mmu04714	Cox5a Sdhd Ndufa9 Atp5e Uqcr11 Ndufs4 Cyc1 Atp5o Cox14 Atp5b Ndufa4 Cox7b Cox7a2 Ndufb7 Cox8a Ndufv1 Uqcrfs1 Atp5j2 Cox6a1 Uqcr10 Ndufaf3 Ndufb6
2.59187e-16	21	204	12.8735	Diabetic cardiomyopathy	http://www.genome.jp/kegg-bin/show_pathway?mmu05415	Cox5a Sdhd Ndufa9 Ctsd Atp5e Slc25a5 Uqcr11 Ndufs4 Cyc1 Atp5o Atp5b Ndufa4 Cox7b Cox7a2 Ndufb7 Cox8a Ndufv1 Uqcrfs1 Cox6a1 Uqcr10 Ndufb6
1.39056e-15	28	469	7.4661	Pathways of neurodegeneration	http://www.genome.jp/kegg-bin/show_pathway?mmu05022	Cox5a Sdhd Ndufa9 Psmb4 Atp5e Slc25a5 Uqcr11 Actr10 Ndufs4 Cyc1 Atp5o Atp5b Psmb7 Uchl1 Ndufa4 Cox7b Cox7a2 Ndufb7 Cox8a Tubb4b Actr1b Ndufv1 Uqcrfs1 Map3k10 Cox6a1 Uqcr10 Tubb3 Ndufb6
2.66435e-15	25	365	8.56556	Amyotrophic lateral sclerosis	http://www.genome.jp/kegg-bin/show_pathway?mmu05014	Cox5a Sdhd Ndufa9 Psmb4 Atp5e Uqcr11 Actr10 Ndufs4 Cyc1 Atp5o Atp5b Psmb7 Ndufa4 Cox7b Cox7a2 Ndufb7 Cox8a Tubb4b Actr1b Ndufv1 Uqcrfs1 Cox6a1 Uqcr10 Tubb3 Ndufb6
1.34977e-14	20	220	11.3688	Chemical carcinogenesis	http://www.genome.jp/kegg-bin/show_pathway?mmu05208	Cox5a Sdhd Ndufa9 Atp5e Slc25a5 Uqcr11 Ndufs4 Cyc1 Atp5o Atp5b Ndufa4 Cox7b Cox7a2 Ndufb7 Cox8a Ndufv1 Uqcrfs1 Cox6a1 Uqcr10 Ndufb6
5.7638e-14	24	380	7.89835	Alzheimer disease	http://www.genome.jp/kegg-bin/show_pathway?mmu05010	Cox5a Sdhd Ndufa9 Psmb4 Atp5e Slc25a5 Uqcr11 Ndufs4 Cyc1 Atp5o Atp5b Psmb7 Ndufa4 Cox7b Cox7a2 Ndufb7 Cox8a Tubb4b Ndufv1 Uqcrfs1 Cox6a1 Uqcr10 Tubb3 Ndufb6
6.92072e-14	17	154	13.805	Non-alcoholic fatty liver disease	http://www.genome.jp/kegg-bin/show_pathway?mmu04932	Cox5a Sdhd Ndufa9 Uqcr11 Ndufs4 Cyc1 Ndufa4 Cox7b Cox7a2 Ndufb7 Cebpa Cox8a Ndufv1 Uqcrfs1 Cox6a1 Uqcr10 Ndufb6
2.39197e-11	14	130	13.4677	Ribosome	http://www.genome.jp/kegg-bin/show_pathway?mmu03010	Rps11 Rpl8 Rps9 Rps18 Rps5 Rps14 Rps3 Rps4x Rpl18 Rpl26 Rplp0 Rpl13a Rpl39 Rpl41
4.82829e-08	14	231	7.57922	Coronavirus disease	http://www.genome.jp/kegg-bin/show_pathway?mmu05171	Rps11 Rpl8 Rps9 Rps18 Rps5 Rps14 Rps3 Rps4x Rpl18 Rpl26 Rplp0 Rpl13a Rpl39 Rpl41
2.72855e-07	9	87	12.9369	Cardiac muscle contraction	http://www.genome.jp/kegg-bin/show_pathway?mmu04260	Cox5a Uqcr11 Cyc1 Cox7b Cox7a2 Cox8a Uqcrfs1 Cox6a1 Uqcr10
1.26227e-05	11	219	6.28141	Viral carcinogenesis	http://www.genome.jp/kegg-bin/show_pathway?mmu05203	Cdk4 H2bu2 H2bc8 H4c8 H4c11 H4c2 H4c6 H2bc3 H2bc13 H2bc14 H2bc9
7.40759e-05	30	1597	2.34923	Metabolic pathways	http://www.genome.jp/kegg-bin/show_pathway?mmu01100	Cox5a Sdhd Ndufa9 Ckb Pgam1 Atp5e Uqcr11 Galk1 Ndufs4 Cyc1 Atp5o Atp5b Echs1 Ndufa4 Cox7b Cox7a2 Ndufb7 Cox8a Man1b1 Ndufv1 Uqcrfs1 Atp5j2 Cox6a1 B4gat1 Mcat Uqcr10 Pgk1 Ndufb6 Itpa Pdxp
8.15187e-05	9	174	6.46847	Necroptosis	http://www.genome.jp/kegg-bin/show_pathway?mmu04217	Chmp1a Slc25a5 H2ax Ftl1 H2ac6 H2ac8 H2ac11 H2ac7 H2ac13
0.00119585	7	146	5.99589	Retrograde endocannabinoid signaling	http://www.genome.jp/kegg-bin/show_pathway?mmu04723	Ndufa9 Ndufs4 Ndufa4 Gnb2 Ndufb7 Ndufv1 Ndufb6
0.00993699	7	210	4.16857	Transcriptional misregulation in cancer	http://www.genome.jp/kegg-bin/show_pathway?mmu05202	Plat Cebpa H3c2 H3c6 H3c4 H3c7 H3c11
0.111902	4	125	4.00183	Cell cycle	http://www.genome.jp/kegg-bin/show_pathway?mmu04110	Cdk4 Rbx1 Pcna Sfn

## Sheet: DESeq2 F genes
Transcript ID	baseMean	log2FoldChange	lfcSE	stat	pvalue	padj
NR_001463	4598.32	-10.9657	0.378719	-28.9548	2.44e-184	2.03e-180
NM_001146295	50.1556	-1.71453	0.429282	-3.99394	6.5e-05	0.00634777
NR_027890	94.4701	-1.41683	0.302065	-4.69049	2.73e-06	0.000905205
NM_175669	64.1656	-1.40734	0.379898	-3.70451	0.000211804	0.0140688
NR_045640	171.271	-1.39592	0.248354	-5.62067	1.9e-08	9.87e-06
NR_045141	113.942	-1.37703	0.278064	-4.95223	7.34e-07	0.000276899
NR_131001	49.3155	-1.31684	0.380116	-3.4643	0.000531605	0.0243112
NM_028287	101.814	-1.27833	0.28792	-4.4399	9e-06	0.00169838
NR_045641	87.7028	-1.27553	0.314607	-4.05437	5.03e-05	0.0056403
NM_207657	54.6049	-1.25373	0.364883	-3.43598	0.000590423	0.025079
NM_001145931	63.7095	-1.24565	0.332776	-3.7432	0.000181695	0.0126774
NR_015508	75.4352	-1.2328	0.344687	-3.57659	0.000348108	0.0184069
NM_001001737	205.218	-1.22804	0.207306	-5.92383	3.15e-09	2.01e-06
NR_045463	79.0041	-1.20705	0.3326	-3.62913	0.000284381	0.0167462
NR_033526	92.7377	-1.19395	0.307936	-3.87728	0.000105632	0.00869076
NM_001039195	104.495	-1.13747	0.289419	-3.9302	8.49e-05	0.00765967
NM_001362188	76.4609	-1.12211	0.302285	-3.71208	0.000205566	0.0138765
NR_033299	286.378	-1.11494	0.214264	-5.20356	1.96e-07	8.54e-05
NR_027799	386.374	-1.11147	0.190913	-5.82185	5.82e-09	3.22e-06
NM_013500	1354.01	-1.09889	0.187329	-5.86611	4.46e-09	2.65e-06
NM_010954	81.9434	-1.04438	0.33153	-3.15018	0.00163168	0.0437953
NR_045889	67.7012	-1.01903	0.328858	-3.0987	0.00194373	0.047798
NR_028428	95.3893	-0.997975	0.267437	-3.73163	0.000190247	0.0131635
NR_001461	8065.83	-0.969156	0.141489	-6.84967	7.4e-12	1.23e-08
NM_001331223	539.695	-0.965086	0.142366	-6.77891	1.21e-11	1.68e-08
NM_007740	311.95	-0.94805	0.236676	-4.00569	6.18e-05	0.00633874
NM_001167746	126.589	-0.946916	0.283009	-3.34588	0.000820208	0.0298692
NR_131912	253.361	-0.9371	0.209129	-4.48096	7.43e-06	0.00162363
NR_015491	121.832	-0.917411	0.236771	-3.87468	0.000106764	0.00869076
NR_030690	224.451	-0.911669	0.195175	-4.67105	3e-06	0.000921534
NR_045739	106.455	-0.889417	0.255527	-3.48072	0.000500065	0.0237259
NR_027886	122.832	-0.882657	0.270649	-3.26126	0.00110918	0.0356958
NR_015595	153.176	-0.87185	0.229389	-3.80075	0.000144259	0.0107908
NM_001308482	190.453	-0.865797	0.234997	-3.68429	0.000229343	0.0147615
NR_002870	1027.53	-0.838427	0.140906	-5.95025	2.68e-09	1.85e-06
NM_175692	2456.41	-0.827787	0.123438	-6.70608	2e-11	2.37e-08
NM_008207	192.504	-0.818456	0.260452	-3.14244	0.00167545	0.044281
NM_001357998	158.543	-0.803552	0.238473	-3.36957	0.000752863	0.0284137
NM_011448	795.99	-0.797804	0.172018	-4.63792	3.52e-06	0.00104359
NR_015606	105.948	-0.797279	0.257986	-3.0904	0.00199887	0.0486706
NM_001356997	174.217	-0.777548	0.241845	-3.21506	0.00130415	0.0398102
NM_173382	344.523	-0.765381	0.187213	-4.08828	4.35e-05	0.00515477
NM_007883	284.274	-0.764522	0.236754	-3.22918	0.00124146	0.0384622
NM_152806	570.076	-0.76379	0.141774	-5.38739	7.15e-08	3.3e-05
NR_002847	59719.5	-0.753029	0.119277	-6.3133	2.73e-10	2.27e-07
NM_019825	741.97	-0.751857	0.19335	-3.88857	0.000100836	0.00863138
NR_045038	447.382	-0.748897	0.165484	-4.52551	6.03e-06	0.0014193
NM_007884	202.656	-0.7397	0.207138	-3.57105	0.000355553	0.018567
NM_001190302	281.614	-0.732964	0.186297	-3.93438	8.34e-05	0.00765967
NM_010657	241.41	-0.730972	0.199088	-3.6716	0.000241038	0.0153949
NR_015543	297.961	-0.720626	0.214209	-3.36413	0.00076785	0.0285895
NM_001101510	235.735	-0.71361	0.231357	-3.08445	0.00203928	0.0486931
NM_134092	143.726	-0.702704	0.227732	-3.08566	0.00203101	0.0486931
NM_001177399	441.826	-0.702361	0.165823	-4.23561	2.28e-05	0.00332019
NR_015467	190.091	-0.691047	0.200488	-3.44682	0.000567225	0.024748
NM_007496	4594.28	-0.687053	0.150599	-4.56214	5.06e-06	0.00131382
NM_013720	172.312	-0.681394	0.210308	-3.23997	0.0011954	0.0378264
NM_025745	591.049	-0.652202	0.202954	-3.21355	0.00131106	0.0398743
NM_010473	305.388	-0.645796	0.194749	-3.31605	0.000912995	0.0312569
NM_008380	270.04	-0.644022	0.188683	-3.41325	0.000641922	0.0259994
NM_207203	462.362	-0.640659	0.207149	-3.09274	0.00198319	0.0484306
NM_001123327	3354.22	-0.629174	0.139257	-4.51807	6.24e-06	0.0014193
NM_172924	1105.95	-0.626065	0.146568	-4.27149	1.94e-05	0.00298561
NM_173450	220.486	-0.615184	0.195215	-3.15132	0.00162534	0.0437953
NM_027911	450.829	-0.614672	0.177335	-3.46617	0.000527929	0.0243112
NM_026886	634.586	-0.611715	0.192839	-3.17216	0.00151312	0.0428786
NR_131212	934.007	-0.608306	0.185919	-3.27189	0.00106832	0.0350602
NM_030708	4967.93	-0.60623	0.109506	-5.53603	3.09e-08	1.51e-05
NM_172591	980.9	-0.604577	0.163815	-3.69061	0.000223721	0.0145121
NM_001167777	1893.18	-0.603643	0.138911	-4.34555	1.39e-05	0.00226176
NM_009538	8134.23	-0.603263	0.138322	-4.36131	1.29e-05	0.00219078
NM_172493	499.47	-0.590657	0.163142	-3.6205	0.000294035	0.0170479
NM_001081290	7636.63	-0.589505	0.117138	-5.03257	4.84e-07	0.000191339
NM_030207	409.052	-0.589457	0.187852	-3.13788	0.00170174	0.0444325
NR_149827	586.584	-0.584675	0.163086	-3.58508	0.000336974	0.0181682
NM_139304	675.366	-0.579398	0.173122	-3.34676	0.000817634	0.0298692
NM_026984	3212.98	-0.562759	0.138518	-4.06272	4.85e-05	0.00556403
NM_053089	2507.73	-0.560443	0.167315	-3.34963	0.000809205	0.0297293
NM_001081429	262.516	-0.560163	0.177608	-3.15392	0.00161092	0.0437953
NM_001283063	604.036	-0.556317	0.166464	-3.34195	0.000831911	0.0301631
NM_007564	2452.16	-0.549027	0.159558	-3.44092	0.000579736	0.0249407
NM_175407	941.232	-0.548204	0.160583	-3.41383	0.000640577	0.0259994
NM_001081477	838.426	-0.545229	0.153902	-3.5427	0.000396054	0.0196912
NM_175229	12954.5	-0.543659	0.120405	-4.51523	6.32e-06	0.0014193
NM_020283	576.418	-0.542472	0.170416	-3.18321	0.00145652	0.0420315
NM_011247	1394.73	-0.538866	0.125423	-4.29639	1.74e-05	0.0027197
NM_019445	556.263	-0.53709	0.157153	-3.41762	0.000631721	0.0259994
NM_146176	582.929	-0.536661	0.157416	-3.40919	0.000651562	0.0261349
NR_030708	1462.01	-0.535116	0.147041	-3.63923	0.00027346	0.0164532
NM_009181	1851.03	-0.532832	0.154599	-3.44653	0.000567831	0.024748
NM_011769	1744.71	-0.531631	0.164999	-3.22202	0.00127291	0.0391444
NM_175472	3069.01	-0.53128	0.124567	-4.26502	2e-05	0.00301756
NM_001304266	3978.69	-0.526136	0.146045	-3.60257	0.000315087	0.0173256
NM_001033276	4423.42	-0.523594	0.163544	-3.20155	0.00136691	0.0409919
NM_010308	1354.28	-0.522682	0.152153	-3.43525	0.000592014	0.025079
NM_177271	358.619	-0.52056	0.163946	-3.1752	0.00149734	0.0425769
NM_008032	721.423	-0.519399	0.160383	-3.23849	0.00120166	0.0378264
NM_033579	324.298	-0.516833	0.164999	-3.13233	0.00173424	0.0448579
NM_019739	604.151	-0.514197	0.155216	-3.31279	0.000923703	0.0313041
NM_177047	2489.53	-0.511468	0.121724	-4.20188	2.65e-05	0.0036414
NM_010576	1471.64	-0.510275	0.149383	-3.41588	0.000635764	0.0259994
NM_172664	1863.9	-0.493506	0.154424	-3.19579	0.00139449	0.0412044
NM_026493	604.082	-0.490882	0.137247	-3.57664	0.000348041	0.0184069
NM_001081125	911.338	-0.490129	0.138835	-3.53029	0.000415108	0.0202744
NM_026872	1403.46	-0.489397	0.149431	-3.27507	0.00105637	0.0348057
NM_198298	1135.34	-0.487794	0.128907	-3.78408	0.000154281	0.0112368
NM_007842	4780.8	-0.485625	0.152936	-3.17534	0.00149661	0.0425769
NM_199079	576.817	-0.482274	0.149834	-3.21871	0.00128767	0.0394522
NM_001025432	4691.24	-0.478962	0.114073	-4.19873	2.68e-05	0.0036414
NM_029933	1423.13	-0.478532	0.151646	-3.15558	0.00160177	0.0437953
NM_009154	3842.4	-0.474294	0.127671	-3.71496	0.000203232	0.0138765
NM_001162884	2723.79	-0.474178	0.118597	-3.99823	6.38e-05	0.00634777
NM_001163610	995.101	-0.473842	0.150447	-3.14956	0.00163514	0.0437953
NM_001166552	2644.79	-0.470017	0.128509	-3.65746	0.000254722	0.015806
NM_001100451	1824.18	-0.469251	0.151395	-3.0995	0.00193845	0.047798
NM_146009	482.135	-0.469218	0.14525	-3.23041	0.00123612	0.0384622
NM_001081252	720.695	-0.468628	0.132592	-3.53436	0.000408767	0.0200939
NM_172536	1445.05	-0.462355	0.144516	-3.19934	0.00137742	0.0409919
NM_001045513	1997.44	-0.459535	0.130025	-3.53421	0.000408993	0.0200939
NM_019426	2149.35	-0.455837	0.13165	-3.46251	0.000535166	0.0243112
NM_177185	2304.26	-0.454854	0.120517	-3.77418	0.000160537	0.0115907
NM_144920	1073.31	-0.453504	0.147594	-3.07265	0.00212166	0.0499041
NM_138679	3807.8	-0.452594	0.115234	-3.92761	8.58e-05	0.00765967
NM_011412	1088	-0.45139	0.146422	-3.08281	0.00205058	0.0486931
NM_173437	3828.96	-0.449859	0.129603	-3.47106	0.000518401	0.0243112
NM_007561	6128.02	-0.449833	0.115829	-3.88358	0.000102928	0.00869076
NM_175256	1552.09	-0.446869	0.135555	-3.29658	0.000978688	0.032899
NM_153402	661.102	-0.446556	0.134601	-3.31764	0.000907818	0.0312569
NM_023598	1094.5	-0.439382	0.123961	-3.54454	0.000393306	0.0196724
NM_028446	1162.6	-0.43598	0.128221	-3.40023	0.000673303	0.0264546
NM_001040611	7291.08	-0.435257	0.115004	-3.78472	0.000153882	0.0112368
NM_013668	3446.46	-0.43357	0.118728	-3.65179	0.000260415	0.0158987
NM_010636	1495.02	-0.433258	0.121577	-3.56366	0.000365717	0.0188191
NM_001024720	2857.06	-0.429272	0.118355	-3.62698	0.000286755	0.0167671
NM_001199136	1513.95	-0.4262	0.116451	-3.65991	0.000252302	0.015806
NM_172870	1145.06	-0.424519	0.118945	-3.56905	0.000358283	0.0185926
NM_001081117	9994.93	-0.423377	0.112251	-3.77169	0.000162148	0.0116061
NM_173762	1523.16	-0.420761	0.116762	-3.60359	0.000313853	0.0173256
NM_001253857	1733.75	-0.409312	0.120051	-3.40947	0.000650887	0.0261349
NM_001243123	1977.32	-0.408919	0.118005	-3.46526	0.00052971	0.0243112
NM_001081363	2180.83	-0.406913	0.117729	-3.45635	0.000547537	0.0243112
NM_010901	1777.43	-0.4068	0.127715	-3.18522	0.00144644	0.0420315
NM_172836	1754.58	-0.406464	0.127045	-3.19938	0.00137723	0.0409919
NM_001029889	1894.46	-0.406332	0.120033	-3.38517	0.000711343	0.0272666
NM_026201	1607.01	-0.398973	0.125628	-3.17584	0.00149403	0.0425769
NM_018872	2668.82	-0.397644	0.128178	-3.10227	0.0019204	0.0476175
NM_030035	2382.06	-0.386796	0.112929	-3.42511	0.00061455	0.0256649
NM_001109661	1255.11	-0.385568	0.122743	-3.14127	0.00168215	0.044281
NM_001001182	2130.16	-0.383877	0.115566	-3.32171	0.000894674	0.0312569
NM_176976	1255.72	-0.378619	0.120294	-3.14746	0.00164695	0.0439699
NM_172867	4534.44	-0.377514	0.104486	-3.61305	0.000302616	0.0170926
NM_009072	2477.95	-0.375267	0.112	-3.3506	0.000806354	0.0297293
NM_001039184	3806.18	-0.374678	0.109356	-3.42624	0.000612008	0.0256649
NM_009873	1331.56	-0.374609	0.119901	-3.12433	0.00178211	0.0453891
NM_001024917	1798.48	-0.373858	0.115746	-3.22998	0.00123798	0.0384622
NM_172679	4286.22	-0.36839	0.111117	-3.31533	0.000915363	0.0312569
NM_175375	2217.5	-0.367584	0.117267	-3.13458	0.00172101	0.0446548
NM_175251	3239.07	-0.367285	0.106903	-3.43569	0.000591038	0.025079
NM_008514	3818.17	-0.366888	0.117374	-3.12579	0.00177329	0.0453034
NM_053099	3818.31	-0.35624	0.109044	-3.26694	0.00108716	0.0353989
NM_001081267	1991.66	-0.35484	0.114323	-3.10383	0.00191036	0.0476175
NM_201518	3389.93	-0.350258	0.113474	-3.08669	0.00202401	0.0486931
NM_001080931	4346.96	-0.34877	0.113135	-3.08278	0.00205075	0.0486931
NM_148948	3236.1	-0.347667	0.110015	-3.16017	0.00157677	0.0437953
NM_001081383	5245.93	-0.341995	0.102568	-3.33431	0.000855102	0.0307355
NM_194462	5528.85	-0.34136	0.103699	-3.29183	0.000995377	0.0330857
NM_007831	2547.6	-0.334077	0.108514	-3.07866	0.00207932	0.0491868

## Sheet: F GO BP
Enrichment FDR	nGenes	Pathway Genes	Fold Enrichment	Pathway	URL	Genes
1.82357e-08	37	1735	3.50911	Positive regulation of RNA metabolic process	http://amigo.geneontology.org/amigo/term/GO:0051254	Sox9 Plagl1 Arid5b Cep290 Ccar1 Zfp36l1 Crebbp Ash1l Hivep3 Kmt2e Lrp6 Atf7ip Nfatc3 Arid2 Mga Med13 Tut4 Rsf1 Cnot3 Bcl9 Ncoa6 Zfhx3 Zfp609 Inhba Dhx9 Foxo1 Asxl3 Tet1 Kmt2d Gli2 Nsd3 Ddx17 Zfp462 Dcc Naa15 Bmpr2 Klf12
3.06236e-08	38	1902	3.28752	Positive regulation of nucleobase-containing compound metabolic process	http://amigo.geneontology.org/amigo/term/GO:0045935	Sox9 Plagl1 Arid5b Cep290 Ccar1 Zfp36l1 Crebbp Ash1l Fmn2 Hivep3 Kmt2e Lrp6 Atf7ip Nfatc3 Arid2 Mga Med13 Tut4 Rsf1 Cnot3 Bcl9 Ncoa6 Zfhx3 Zfp609 Inhba Dhx9 Foxo1 Asxl3 Tet1 Kmt2d Gli2 Nsd3 Ddx17 Zfp462 Dcc Naa15 Bmpr2 Klf12
4.03207e-08	34	1607	3.48143	Positive regulation of RNA biosynthetic process	http://amigo.geneontology.org/amigo/term/GO:1902680	Sox9 Plagl1 Arid5b Cep290 Ccar1 Crebbp Ash1l Hivep3 Kmt2e Lrp6 Atf7ip Nfatc3 Arid2 Mga Med13 Rsf1 Bcl9 Ncoa6 Zfhx3 Zfp609 Inhba Dhx9 Foxo1 Asxl3 Tet1 Kmt2d Gli2 Nsd3 Ddx17 Zfp462 Dcc Naa15 Bmpr2 Klf12
4.03207e-08	34	1606	3.4836	Positive regulation of nucleic acid-templated transcription	http://amigo.geneontology.org/amigo/term/GO:1903508	Sox9 Plagl1 Arid5b Cep290 Ccar1 Crebbp Ash1l Hivep3 Kmt2e Lrp6 Atf7ip Nfatc3 Arid2 Mga Med13 Rsf1 Bcl9 Ncoa6 Zfhx3 Zfp609 Inhba Dhx9 Foxo1 Asxl3 Tet1 Kmt2d Gli2 Nsd3 Ddx17 Zfp462 Dcc Naa15 Bmpr2 Klf12
4.03207e-08	34	1606	3.4836	Positive regulation of transcription, DNA-templated	http://amigo.geneontology.org/amigo/term/GO:0045893	Sox9 Plagl1 Arid5b Cep290 Ccar1 Crebbp Ash1l Hivep3 Kmt2e Lrp6 Atf7ip Nfatc3 Arid2 Mga Med13 Rsf1 Bcl9 Ncoa6 Zfhx3 Zfp609 Inhba Dhx9 Foxo1 Asxl3 Tet1 Kmt2d Gli2 Nsd3 Ddx17 Zfp462 Dcc Naa15 Bmpr2 Klf12
1.07249e-06	34	1834	3.05052	Positive regulation of macromolecule biosynthetic process	http://amigo.geneontology.org/amigo/term/GO:0010557	Sox9 Plagl1 Arid5b Cep290 Ccar1 Crebbp Ash1l Hivep3 Kmt2e Lrp6 Atf7ip Nfatc3 Arid2 Mga Med13 Rsf1 Bcl9 Ncoa6 Zfhx3 Zfp609 Inhba Dhx9 Foxo1 Asxl3 Tet1 Kmt2d Gli2 Nsd3 Ddx17 Zfp462 Dcc Naa15 Bmpr2 Klf12
3.91384e-06	34	1942	2.88088	Positive regulation of cellular biosynthetic process	http://amigo.geneontology.org/amigo/term/GO:0031328	Sox9 Plagl1 Arid5b Cep290 Ccar1 Crebbp Ash1l Hivep3 Kmt2e Lrp6 Atf7ip Nfatc3 Arid2 Mga Med13 Rsf1 Bcl9 Ncoa6 Zfhx3 Zfp609 Inhba Dhx9 Foxo1 Asxl3 Tet1 Kmt2d Gli2 Nsd3 Ddx17 Zfp462 Dcc Naa15 Bmpr2 Klf12
5.76419e-06	34	1983	2.82131	Positive regulation of biosynthetic process	http://amigo.geneontology.org/amigo/term/GO:0009891	Sox9 Plagl1 Arid5b Cep290 Ccar1 Crebbp Ash1l Hivep3 Kmt2e Lrp6 Atf7ip Nfatc3 Arid2 Mga Med13 Rsf1 Bcl9 Ncoa6 Zfhx3 Zfp609 Inhba Dhx9 Foxo1 Asxl3 Tet1 Kmt2d Gli2 Nsd3 Ddx17 Zfp462 Dcc Naa15 Bmpr2 Klf12
2.33131e-05	10	169	9.73662	Gene silencing	http://amigo.geneontology.org/amigo/term/GO:0016458	Helz Ago3 Atf7ip Tut4 Cnot3 Dicer1 Dhx9 Tet1 Srcap Ddx17
4.70249e-05	15	472	5.22931	Chromatin organization	http://amigo.geneontology.org/amigo/term/GO:0006325	Sox9 Kdm5c Ash1l Kmt2e Atf7ip Mki67 Arid2 Rsf1 Kmt2c Tlk1 Tet1 Kmt2d Srcap Nsd3 Zfp462
0.00010029	28	1636	2.81624	Negative regulation of biosynthetic process	http://amigo.geneontology.org/amigo/term/GO:0009890	Sox9 Arid5b Ccar1 Rock2 Zfp36l1 Crebbp Kdm5c Cenpf Ago3 Atf7ip Nfatc3 Nedd4 Tut4 Rsf1 Cnot3 Zfhx3 Bach2 Cdk6 Yeats2 Gatad2b Foxo1 Asxl3 Gli2 Nsd3 Bmpr2 Klf12 Zfp971 Gm38394
0.00010029	24	1252	3.15429	Positive regulation of transcription by RNA polymerase II	http://amigo.geneontology.org/amigo/term/GO:0045944	Sox9 Plagl1 Crebbp Ash1l Lrp6 Nfatc3 Arid2 Mga Med13 Rsf1 Bcl9 Ncoa6 Zfp609 Inhba Dhx9 Foxo1 Asxl3 Tet1 Kmt2d Gli2 Ddx17 Zfp462 Bmpr2 Klf12
0.000170308	30	1900	2.59814	Tissue development	http://amigo.geneontology.org/amigo/term/GO:0009888	Sox9 Plagl1 Epyc Arid5b Cep290 Rock2 Zfp36l1 Trip11 Cenpf Itga4 Ash1l Bnc2 Hivep3 Lrp6 Rbbp6 Nedd4 Arid2 4932438A13Rik Bcl9 Cdk6 Inhba Foxo1 Dsg2 Gli2 Ddx17 Bmpr2 Usf3 Zfp950 Heg1 Gm38394
0.000170308	27	1595	2.78547	Negative regulation of cellular biosynthetic process	http://amigo.geneontology.org/amigo/term/GO:0031327	Sox9 Arid5b Ccar1 Rock2 Zfp36l1 Crebbp Kdm5c Cenpf Ago3 Atf7ip Nfatc3 Nedd4 Tut4 Rsf1 Cnot3 Zfhx3 Bach2 Cdk6 Yeats2 Gatad2b Foxo1 Gli2 Nsd3 Bmpr2 Klf12 Zfp971 Gm38394
0.000227193	26	1524	2.80726	Negative regulation of cellular macromolecule biosynthetic process	http://amigo.geneontology.org/amigo/term/GO:2000113	Sox9 Arid5b Ccar1 Zfp36l1 Crebbp Kdm5c Cenpf Ago3 Atf7ip Nfatc3 Nedd4 Tut4 Rsf1 Cnot3 Zfhx3 Bach2 Cdk6 Yeats2 Gatad2b Foxo1 Gli2 Nsd3 Bmpr2 Klf12 Zfp971 Gm38394
0.000252437	26	1538	2.78171	Negative regulation of macromolecule biosynthetic process	http://amigo.geneontology.org/amigo/term/GO:0010558	Sox9 Arid5b Ccar1 Zfp36l1 Crebbp Kdm5c Cenpf Ago3 Atf7ip Nfatc3 Nedd4 Tut4 Rsf1 Cnot3 Zfhx3 Bach2 Cdk6 Yeats2 Gatad2b Foxo1 Gli2 Nsd3 Bmpr2 Klf12 Zfp971 Gm38394
0.000289037	17	726	3.85307	Developmental growth	http://amigo.geneontology.org/amigo/term/GO:0048589	Sox9 Arid5b Zfp36l1 St8sia2 Raph1 Itga4 Bnc2 Rbbp6 Arid2 Igsf10 Bcl9 Kmt2d Gli2 Slit3 Bmpr2 Zfp950 Heg1
0.000592394	7	108	10.6652	Gene silencing by RNA	http://amigo.geneontology.org/amigo/term/GO:0031047	Helz Ago3 Tut4 Cnot3 Dicer1 Dhx9 Ddx17
0.0012898	19	1000	3.12643	Growth	http://amigo.geneontology.org/amigo/term/GO:0040007	Sox9 Arid5b Zfp36l1 St8sia2 Raph1 Itga4 Bnc2 Rbbp6 Arid2 Igsf10 4932438A13Rik Bcl9 Inhba Kmt2d Gli2 Slit3 Bmpr2 Zfp950 Heg1
0.00208344	19	1041	3.00329	Animal organ morphogenesis	http://amigo.geneontology.org/amigo/term/GO:0009887	Sox9 Arid5b Cep290 Trip11 Ash1l Mki67 Gnao1 Nedd4 Arid2 Sobp Inhba Foxo1 Asxl3 Flrt2 Gli2 Slit3 Bmpr2 Zfp950 Heg1
0.00208344	3	9	54.8496	Small RNA loading onto RISC	http://amigo.geneontology.org/amigo/term/GO:0070922	Ago3 Dicer1 Dhx9
0.00351763	17	897	3.11854	Chromosome organization	http://amigo.geneontology.org/amigo/term/GO:0051276	Sox9 Kdm5c Ash1l Kmt2e Atf7ip Mki67 Arid2 Rsf1 Kmt2c Tlk1 Dhx9 Cenpe Tet1 Kmt2d Srcap Nsd3 Zfp462
0.00366864	4	31	21.2321	Regulation of chromatin organization	http://amigo.geneontology.org/amigo/term/GO:1902275	Atf7ip Mki67 Tlk1 Tet1
0.00366864	7	149	7.73048	Histone methylation	http://amigo.geneontology.org/amigo/term/GO:0016571	Crebbp Ash1l Kmt2e Kmt2c Tet1 Kmt2d Nsd3
0.00367398	5	62	13.2701	Histone H3-K4 methylation	http://amigo.geneontology.org/amigo/term/GO:0051568	Ash1l Kmt2e Kmt2c Kmt2d Nsd3
0.0037006	21	1317	2.62379	Negative regulation of RNA biosynthetic process	http://amigo.geneontology.org/amigo/term/GO:1902679	Sox9 Arid5b Ccar1 Crebbp Kdm5c Cenpf Atf7ip Nfatc3 Nedd4 Rsf1 Zfhx3 Bach2 Cdk6 Yeats2 Gatad2b Foxo1 Gli2 Nsd3 Klf12 Zfp971 Gm38394
0.0037006	21	1316	2.62578	Negative regulation of nucleic acid-templated transcription	http://amigo.geneontology.org/amigo/term/GO:1903507	Sox9 Arid5b Ccar1 Crebbp Kdm5c Cenpf Atf7ip Nfatc3 Nedd4 Rsf1 Zfhx3 Bach2 Cdk6 Yeats2 Gatad2b Foxo1 Gli2 Nsd3 Klf12 Zfp971 Gm38394
0.0037006	21	1314	2.62978	Negative regulation of transcription, DNA-templated	http://amigo.geneontology.org/amigo/term/GO:0045892	Sox9 Arid5b Ccar1 Crebbp Kdm5c Cenpf Atf7ip Nfatc3 Nedd4 Rsf1 Zfhx3 Bach2 Cdk6 Yeats2 Gatad2b Foxo1 Gli2 Nsd3 Klf12 Zfp971 Gm38394
0.0037006	23	1527	2.47847	Negative regulation of nucleobase-containing compound metabolic process	http://amigo.geneontology.org/amigo/term/GO:0045934	Sox9 Arid5b Ccar1 Crebbp Kdm5c Cenpf Atf7ip Nfatc3 Nedd4 Rsf1 Zfhx3 Bach2 Cdk6 Yeats2 Gatad2b Dhx9 Foxo1 Gli2 Nsd3 Bmpr2 Klf12 Zfp971 Gm38394
0.0037006	22	1421	2.54755	Negative regulation of RNA metabolic process	http://amigo.geneontology.org/amigo/term/GO:0051253	Sox9 Arid5b Ccar1 Crebbp Kdm5c Cenpf Atf7ip Nfatc3 Nedd4 Rsf1 Zfhx3 Bach2 Cdk6 Yeats2 Gatad2b Dhx9 Foxo1 Gli2 Nsd3 Klf12 Zfp971 Gm38394
0.00396944	17	931	3.00465	Negative regulation of transcription by RNA polymerase II	http://amigo.geneontology.org/amigo/term/GO:0000122	Sox9 Arid5b Crebbp Kdm5c Atf7ip Nfatc3 Nedd4 Zfhx3 Bach2 Cdk6 Yeats2 Gatad2b Foxo1 Gli2 Klf12 Zfp971 Gm38394
0.0039715	14	662	3.47989	MRNA metabolic process	http://amigo.geneontology.org/amigo/term/GO:0016071	Raver1 Zfp36l1 Rpusd2 Ago3 Tra2a Luc7l2 Rbbp6 Aff2 Tut4 Cnot3 Srrm2 Dhx9 Ddx17 Srrm4
0.00520788	13	595	3.59519	Cellular response to organic cyclic compound	http://amigo.geneontology.org/amigo/term/GO:0071407	Rock2 Zfp36l1 Lrp6 Gnao1 Nedd4 Cnot3 Akap9 Inhba Dhx9 Foxo1 Kmt2d Gli2 Ddx17
0.0054534	3	14	35.2605	Pre-miRNA processing	http://amigo.geneontology.org/amigo/term/GO:0031054	Ago3 Tut4 Dicer1
0.00762961	2	3	109.699	Spinal cord ventral commissure morphogenesis	http://amigo.geneontology.org/amigo/term/GO:0021965	Gli2 Dcc
0.00770173	5	78	10.548	Post-transcriptional gene silencing by RNA	http://amigo.geneontology.org/amigo/term/GO:0035194	Helz Ago3 Tut4 Dicer1 Dhx9
0.00888604	13	635	3.36872	Muscle structure development	http://amigo.geneontology.org/amigo/term/GO:0061061	Sox9 Plagl1 Arid5b Zfp36l1 Cenpf Hivep3 Nfatc3 Bcl9 Zfp609 Ddx17 Bmpr2 Heg1 Gm38394
0.0103641	5	84	9.79458	Posttranscriptional gene silencing	http://amigo.geneontology.org/amigo/term/GO:0016441	Helz Ago3 Tut4 Dicer1 Dhx9
0.0110636	7	193	5.96809	Protein methylation	http://amigo.geneontology.org/amigo/term/GO:0006479	Crebbp Ash1l Kmt2e Kmt2c Tet1 Kmt2d Nsd3
0.0110636	7	193	5.96809	Protein alkylation	http://amigo.geneontology.org/amigo/term/GO:0008213	Crebbp Ash1l Kmt2e Kmt2c Tet1 Kmt2d Nsd3
0.0126653	2	4	82.2744	Targeting of mRNA for destruction involved in RNA interference	http://amigo.geneontology.org/amigo/term/GO:0030423	Dicer1 Dhx9
0.0126653	2	4	82.2744	Positive regulation of viral transcription	http://amigo.geneontology.org/amigo/term/GO:0050434	Rsf1 Dhx9
0.0152722	3	21	23.507	Chondrocyte proliferation	http://amigo.geneontology.org/amigo/term/GO:0035988	Sox9 Golgb1 Bmpr2
0.0159421	10	427	3.8536	Muscle tissue development	http://amigo.geneontology.org/amigo/term/GO:0060537	Sox9 Plagl1 Cenpf Hivep3 Arid2 Bcl9 Dsg2 Ddx17 Zfp950 Heg1
0.0163713	12	601	3.2855	Heart development	http://amigo.geneontology.org/amigo/term/GO:0007507	Sox9 Cep290 Zfp36l1 Trip11 Nedd4 Arid2 Dsg2 Flrt2 Gli2 Slit3 Bmpr2 Heg1
0.0163713	8	278	4.73522	Mesenchyme development	http://amigo.geneontology.org/amigo/term/GO:0060485	Sox9 Zfp36l1 Bnc2 Lrp6 Nedd4 Ddx17 Bmpr2 Usf3
0.0184408	3	23	21.4629	Aortic valve development	http://amigo.geneontology.org/amigo/term/GO:0003176	Sox9 Slit3 Bmpr2
0.0203874	6	157	6.28849	Stem cell population maintenance	http://amigo.geneontology.org/amigo/term/GO:0019827	Sox9 Tut4 Cnot3 Bcl9 Foxo1 Tet1
0.0228271	6	161	6.13226	Maintenance of cell number	http://amigo.geneontology.org/amigo/term/GO:0098727	Sox9 Tut4 Cnot3 Bcl9 Foxo1 Tet1
0.0253707	2	6	54.8496	Positive regulation of centrosome duplication	http://amigo.geneontology.org/amigo/term/GO:0010825	Rock2 Cep295
0.0253707	2	6	54.8496	Otic vesicle formation	http://amigo.geneontology.org/amigo/term/GO:0030916	Sox9 Cep290
0.0253707	2	6	54.8496	Chromosome movement towards spindle pole	http://amigo.geneontology.org/amigo/term/GO:0051305	Fmn2 Cenpe
0.026229	10	466	3.53109	Histone modification	http://amigo.geneontology.org/amigo/term/GO:0016570	Crebbp Kdm5c Ash1l Kmt2e Kmt2c Yeats2 Tet1 Kmt2d Nsd3 Msl2
0.0277615	8	309	4.26016	Macromolecule methylation	http://amigo.geneontology.org/amigo/term/GO:0043414	Crebbp Ash1l Kmt2e Atf7ip Kmt2c Tet1 Kmt2d Nsd3
0.0292852	10	475	3.46419	MRNA processing	http://amigo.geneontology.org/amigo/term/GO:0006397	Raver1 Zfp36l1 Tra2a Luc7l2 Rbbp6 Aff2 Srrm2 Dhx9 Ddx17 Srrm4
0.0310938	3	29	17.0223	Semi-lunar valve development	http://amigo.geneontology.org/amigo/term/GO:1905314	Sox9 Slit3 Bmpr2
0.0322742	2	7	47.014	MiRNA loading onto RISC involved in gene silencing by miRNA	http://amigo.geneontology.org/amigo/term/GO:0035280	Ago3 Dicer1
0.0338869	8	323	4.07551	Muscle organ development	http://amigo.geneontology.org/amigo/term/GO:0007517	Plagl1 Arid5b Cenpf Hivep3 Bcl9 Zfp609 Ddx17 Heg1
0.0338869	21	1627	2.12386	Generation of neurons	http://amigo.geneontology.org/amigo/term/GO:0048699	Sox9 Nav1 Cep290 Trip11 Ncam2 St8sia2 Raph1 Itga4 Gnao1 Nedd4 Igsf10 Zfhx3 Zfp609 Inhba Tet1 Flrt2 Gli2 Slit3 Dcc Srrm4 Bmpr2
0.0340463	5	120	6.8562	Histone lysine methylation	http://amigo.geneontology.org/amigo/term/GO:0034968	Ash1l Kmt2e Kmt2c Kmt2d Nsd3
0.0362481	14	881	2.61485	RNA processing	http://amigo.geneontology.org/amigo/term/GO:0006396	Raver1 Zfp36l1 Rpusd2 Ago3 Tra2a Luc7l2 Rbbp6 Aff2 Tut4 Srrm2 Dicer1 Dhx9 Ddx17 Srrm4
0.0362481	2	8	41.1372	RNA secondary structure unwinding	http://amigo.geneontology.org/amigo/term/GO:0010501	Ago3 Dhx9
0.0362481	22	1765	2.05103	Neurogenesis	http://amigo.geneontology.org/amigo/term/GO:0022008	Sox9 Nav1 Cep290 Trip11 Ncam2 St8sia2 Raph1 Itga4 Gnao1 Nedd4 Igsf10 Zfhx3 Cdk6 Zfp609 Inhba Tet1 Flrt2 Gli2 Slit3 Dcc Srrm4 Bmpr2
0.0362481	4	73	9.01638	Gene silencing by miRNA	http://amigo.geneontology.org/amigo/term/GO:0035195	Ago3 Tut4 Dicer1 Dhx9
0.0362481	7	257	4.48188	Developmental cell growth	http://amigo.geneontology.org/amigo/term/GO:0048588	Sox9 St8sia2 Raph1 Itga4 Kmt2d Slit3 Bmpr2
0.0362481	7	254	4.53481	Heart morphogenesis	http://amigo.geneontology.org/amigo/term/GO:0003007	Sox9 Nedd4 Arid2 Flrt2 Slit3 Bmpr2 Heg1
0.0362481	11	592	3.0575	Cellular response to lipid	http://amigo.geneontology.org/amigo/term/GO:0071396	Sox9 Rock2 Zfp36l1 Lrp6 Nedd4 Tut4 Cnot3 Inhba Foxo1 Kmt2d Ddx17
0.0362481	2	8	41.1372	Otic vesicle morphogenesis	http://amigo.geneontology.org/amigo/term/GO:0071600	Sox9 Cep290
0.0362481	4	73	9.01638	Ventricular septum development	http://amigo.geneontology.org/amigo/term/GO:0003281	Trip11 Slit3 Bmpr2 Heg1
0.0363341	14	889	2.59132	Regulation of cell cycle	http://amigo.geneontology.org/amigo/term/GO:0051726	Sox9 Rock2 Zfp36l1 Mtbp Cenpf Kmt2e Lrp6 Mki67 Cdk6 Inhba Cenpe Cep295 Cspp1 Gm38394
0.0370664	4	74	8.89453	Skeletal muscle cell differentiation	http://amigo.geneontology.org/amigo/term/GO:0035914	Plagl1 Hivep3 Bcl9 Ddx17
0.0372434	10	508	3.23915	Reproductive system development	http://amigo.geneontology.org/amigo/term/GO:0061458	Sox9 Arid5b Zfp36l1 Ash1l Plekha5 Inhba Gli2 Slit3 Bmpr2 Peg10
0.0428574	2	9	36.5664	Histone H3-K4 monomethylation	http://amigo.geneontology.org/amigo/term/GO:0097692	Kmt2c Kmt2d
0.0452031	5	134	6.13988	Peptidyl-lysine methylation	http://amigo.geneontology.org/amigo/term/GO:0018022	Ash1l Kmt2e Kmt2c Kmt2d Nsd3
0.0453409	8	351	3.7504	Methylation	http://amigo.geneontology.org/amigo/term/GO:0032259	Crebbp Ash1l Kmt2e Atf7ip Kmt2c Tet1 Kmt2d Nsd3
0.0455551	8	352	3.73975	Response to steroid hormone	http://amigo.geneontology.org/amigo/term/GO:0048545	Zfp36l1 Nedd4 Cnot3 Foxo1 Dsg2 Kmt2d Ddx17 Slit3
0.0457116	7	274	4.2038	Connective tissue development	http://amigo.geneontology.org/amigo/term/GO:0061448	Sox9 Epyc Arid5b Trip11 4932438A13Rik Gli2 Bmpr2
0.0457116	16	1135	2.31963	Circulatory system development	http://amigo.geneontology.org/amigo/term/GO:0072359	Sox9 Cep290 Rock2 Zfp36l1 Trip11 Nfatc3 Nedd4 Arid2 Foxo1 Dsg2 Flrt2 Gli2 Slit3 Bmpr2 Zfp950 Heg1
0.0468292	14	925	2.49047	Negative regulation of gene expression	http://amigo.geneontology.org/amigo/term/GO:0010629	Sox9 Helz Zfp36l1 Ago3 Atf7ip Aff2 Tut4 Cnot3 Dicer1 Dhx9 Tet1 Srcap Ddx17 Slit3
0.0476186	5	138	5.96192	Endocrine system development	http://amigo.geneontology.org/amigo/term/GO:0035270	Sox9 Arid5b Cdk6 Gli2 Gm38394
0.048367	6	205	4.81606	Cellular response to steroid hormone stimulus	http://amigo.geneontology.org/amigo/term/GO:0071383	Zfp36l1 Nedd4 Cnot3 Foxo1 Kmt2d Ddx17
0.050584	15	1043	2.36647	Response to organic cyclic compound	http://amigo.geneontology.org/amigo/term/GO:0014070	Rock2 Zfp36l1 Lrp6 Gnao1 Nedd4 Cnot3 Akap9 Inhba Dhx9 Foxo1 Dsg2 Kmt2d Gli2 Ddx17 Slit3
0.0571307	2	11	29.918	Neural crest formation	http://amigo.geneontology.org/amigo/term/GO:0014029	Sox9 Lrp6
0.0573171	16	1169	2.25217	Embryo development	http://amigo.geneontology.org/amigo/term/GO:0009790	Sox9 Cep290 Zfp36l1 Itga4 Lrp6 Rbbp6 Arid2 Cnot3 Sobp Inhba Tet1 Kmt2d Gli2 Bmpr2 Heg1 Gm38394
0.0584691	7	292	3.94466	RNA splicing, via transesterification reactions	http://amigo.geneontology.org/amigo/term/GO:0000375	Raver1 Tra2a Luc7l2 Srrm2 Dhx9 Ddx17 Srrm4
0.0584691	7	292	3.94466	RNA splicing, via transesterification reactions with bulged adenosine as nucleophile	http://amigo.geneontology.org/amigo/term/GO:0000377	Raver1 Tra2a Luc7l2 Srrm2 Dhx9 Ddx17 Srrm4
0.0584691	7	292	3.94466	MRNA splicing, via spliceosome	http://amigo.geneontology.org/amigo/term/GO:0000398	Raver1 Tra2a Luc7l2 Srrm2 Dhx9 Ddx17 Srrm4
0.0620747	6	219	4.50819	Protein-DNA complex subunit organization	http://amigo.geneontology.org/amigo/term/GO:0071824	Sox9 Atf7ip Arid2 Rsf1 Cenpe Srcap
0.0621066	3	43	11.4802	Endocardial cushion development	http://amigo.geneontology.org/amigo/term/GO:0003197	Sox9 Nedd4 Bmpr2
0.0630262	8	381	3.45509	Peptidyl-lysine modification	http://amigo.geneontology.org/amigo/term/GO:0018205	Crebbp Ash1l Kmt2e Kmt2c Yeats2 Kmt2d Nsd3 Msl2
0.0648988	3	44	11.2192	Heart valve morphogenesis	http://amigo.geneontology.org/amigo/term/GO:0003179	Sox9 Slit3 Bmpr2
0.0690614	4	94	7.00208	Roof of mouth development	http://amigo.geneontology.org/amigo/term/GO:0060021	Arid5b Bnc2 Inhba Zfp950
0.0691709	5	157	5.24041	Female gamete generation	http://amigo.geneontology.org/amigo/term/GO:0007292	Fmn2 Diaph2 Tut4 Inhba Kmt2d
0.0691709	2	13	25.3152	RNA interference	http://amigo.geneontology.org/amigo/term/GO:0016246	Dicer1 Dhx9
0.0691709	3	46	10.7314	Positive regulation of histone methylation	http://amigo.geneontology.org/amigo/term/GO:0031062	Kmt2e Tet1 Nsd3
0.0691709	2	13	25.3152	Otic vesicle development	http://amigo.geneontology.org/amigo/term/GO:0071599	Sox9 Cep290
0.0691709	2	13	25.3152	Regulation of DNA methylation-dependent heterochromatin assembly	http://amigo.geneontology.org/amigo/term/GO:0090308	Atf7ip Tet1
0.0728111	3	47	10.5031	Regulation of erythrocyte differentiation	http://amigo.geneontology.org/amigo/term/GO:0045646	Zfp36l1 Cdk6 Inhba
0.0741277	9	488	3.03471	Cell growth	http://amigo.geneontology.org/amigo/term/GO:0016049	Sox9 St8sia2 Raph1 Itga4 4932438A13Rik Inhba Kmt2d Slit3 Bmpr2
0.0748784	7	313	3.68001	Positive regulation of cell cycle	http://amigo.geneontology.org/amigo/term/GO:0045787	Rock2 Mtbp Kmt2e Lrp6 Cep295 Cspp1 Gm38394
0.0750265	3	48	10.2843	Endocrine pancreas development	http://amigo.geneontology.org/amigo/term/GO:0031018	Sox9 Cdk6 Gm38394
0.0776196	2	15	21.9398	Chondrocyte differentiation involved in endochondral bone morphogenesis	http://amigo.geneontology.org/amigo/term/GO:0003413	Sox9 Trip11
0.0776196	3	51	9.67935	Regulation of neuron migration	http://amigo.geneontology.org/amigo/term/GO:2001222	Igsf10 Zfp609 Flrt2
0.0776196	8	406	3.24234	RNA splicing	http://amigo.geneontology.org/amigo/term/GO:0008380	Raver1 Tra2a Luc7l2 Aff2 Srrm2 Dhx9 Ddx17 Srrm4
0.0776196	2	15	21.9398	Histone H3-K36 methylation	http://amigo.geneontology.org/amigo/term/GO:0010452	Ash1l Nsd3
0.0776196	10	596	2.76089	Regulation of cell cycle process	http://amigo.geneontology.org/amigo/term/GO:0010564	Sox9 Rock2 Zfp36l1 Mtbp Cenpf Kmt2e Mki67 Cenpe Cep295 Cspp1
0.0776196	8	406	3.24234	Striated muscle tissue development	http://amigo.geneontology.org/amigo/term/GO:0014706	Plagl1 Cenpf Hivep3 Arid2 Bcl9 Dsg2 Ddx17 Heg1
0.0776196	3	50	9.87293	Peptidyl-lysine trimethylation	http://amigo.geneontology.org/amigo/term/GO:0018023	Kmt2e Kmt2d Nsd3
0.0776196	18	1470	2.01488	Neuron differentiation	http://amigo.geneontology.org/amigo/term/GO:0030182	Sox9 Cep290 Trip11 Ncam2 St8sia2 Raph1 Itga4 Gnao1 Nedd4 Zfhx3 Inhba Tet1 Flrt2 Gli2 Slit3 Dcc Srrm4 Bmpr2
0.0776196	3	51	9.67935	DsRNA processing	http://amigo.geneontology.org/amigo/term/GO:0031050	Ago3 Tut4 Dicer1
0.0776196	3	49	10.0744	Production of miRNAs involved in gene silencing by miRNA	http://amigo.geneontology.org/amigo/term/GO:0035196	Ago3 Tut4 Dicer1
0.0776196	4	102	6.4529	Inner ear morphogenesis	http://amigo.geneontology.org/amigo/term/GO:0042472	Sox9 Cep290 Sobp Gli2
0.0776196	4	102	6.4529	Oogenesis	http://amigo.geneontology.org/amigo/term/GO:0048477	Fmn2 Diaph2 Tut4 Kmt2d
0.0776196	9	503	2.94421	Reproductive structure development	http://amigo.geneontology.org/amigo/term/GO:0048608	Sox9 Arid5b Zfp36l1 Ash1l Inhba Gli2 Slit3 Bmpr2 Peg10
0.0776196	3	51	9.67935	Production of small RNA involved in gene silencing by RNA	http://amigo.geneontology.org/amigo/term/GO:0070918	Ago3 Tut4 Dicer1
0.0776196	3	50	9.87293	Cochlea development	http://amigo.geneontology.org/amigo/term/GO:0090102	Sox9 Sobp Gli2
0.0802498	9	508	2.91524	Skeletal system development	http://amigo.geneontology.org/amigo/term/GO:0001501	Sox9 Epyc Arid5b Trip11 Hapln1 Ash1l Gli2 Bmpr2 Zfp950
0.0802498	19	1606	1.94672	Response to endogenous stimulus	http://amigo.geneontology.org/amigo/term/GO:0009719	Sox9 Zfp36l1 Crebbp Itga4 Lrp6 Gnao1 Nedd4 Cnot3 Zfhx3 Akap9 Inhba Foxo1 Dsg2 Flrt2 Kmt2d Ddx17 Slit3 Bmpr2 Peg10
0.0802498	3	52	9.4932	Intracellular estrogen receptor signaling pathway	http://amigo.geneontology.org/amigo/term/GO:0030520	Cnot3 Kmt2d Ddx17
0.0817911	2	16	20.5686	Regulation of heterochromatin organization	http://amigo.geneontology.org/amigo/term/GO:0120261	Atf7ip Tet1
0.0817911	2	16	20.5686	Negative regulation of pri-miRNA transcription by RNA polymerase II	http://amigo.geneontology.org/amigo/term/GO:1902894	Sox9 Nfatc3
0.0817911	2	16	20.5686	Regulation of heterochromatin assembly	http://amigo.geneontology.org/amigo/term/GO:0031445	Atf7ip Tet1
0.0817911	4	107	6.15136	Chondrocyte differentiation	http://amigo.geneontology.org/amigo/term/GO:0002062	Sox9 Trip11 Gli2 Bmpr2
0.0817911	3	53	9.31409	Pri-miRNA transcription by RNA polymerase II	http://amigo.geneontology.org/amigo/term/GO:0061614	Sox9 Nfatc3 Ddx17
0.0884507	5	177	4.64827	Multicellular organism growth	http://amigo.geneontology.org/amigo/term/GO:0035264	Arid5b Zfp36l1 Rbbp6 Zfp950 Heg1
0.0884507	3	55	8.97539	Heart valve development	http://amigo.geneontology.org/amigo/term/GO:0003170	Sox9 Slit3 Bmpr2
0.0900787	4	111	5.92969	Intracellular steroid hormone receptor signaling pathway	http://amigo.geneontology.org/amigo/term/GO:0030518	Nedd4 Cnot3 Kmt2d Ddx17
0.0900787	4	111	5.92969	Cardiac septum development	http://amigo.geneontology.org/amigo/term/GO:0003279	Trip11 Slit3 Bmpr2 Heg1
0.0913516	4	112	5.87675	Post-embryonic development	http://amigo.geneontology.org/amigo/term/GO:0009791	Arid5b Ash1l Zfp950 Heg1
0.0913516	5	180	4.5708	Neuron migration	http://amigo.geneontology.org/amigo/term/GO:0001764	Nav1 Igsf10 Zfp609 Flrt2 Dcc
0.0913516	6	257	3.84161	Developmental growth involved in morphogenesis	http://amigo.geneontology.org/amigo/term/GO:0060560	Sox9 St8sia2 Raph1 Itga4 Slit3 Bmpr2
0.0923656	6	258	3.82672	RNA catabolic process	http://amigo.geneontology.org/amigo/term/GO:0006401	Zfp36l1 Ago3 Tut4 Cnot3 Dicer1 Dhx9
0.0950286	2	18	18.2832	N-terminal protein amino acid acetylation	http://amigo.geneontology.org/amigo/term/GO:0006474	Crebbp Naa15
0.0950286	2	18	18.2832	Regulation of monocyte differentiation	http://amigo.geneontology.org/amigo/term/GO:0045655	Zfp36l1 Cdk6
0.0950286	2	18	18.2832	Aortic valve morphogenesis	http://amigo.geneontology.org/amigo/term/GO:0003180	Sox9 Slit3
0.0997724	3	59	8.36689	Negative regulation of muscle cell differentiation	http://amigo.geneontology.org/amigo/term/GO:0051148	Nfatc3 Bmpr2 Gm38394
0.10201	2	19	17.3209	Regulation of cell proliferation involved in heart morphogenesis	http://amigo.geneontology.org/amigo/term/GO:2000136	Sox9 Bmpr2
0.10201	3	60	8.22744	Endochondral bone morphogenesis	http://amigo.geneontology.org/amigo/term/GO:0060350	Sox9 Trip11 Bmpr2
0.10201	2	19	17.3209	Venous blood vessel development	http://amigo.geneontology.org/amigo/term/GO:0060841	Bmpr2 Heg1
0.10201	2	19	17.3209	Cellular response to cholesterol	http://amigo.geneontology.org/amigo/term/GO:0071397	Lrp6 Inhba
0.104828	13	967	2.21214	Response to lipid	http://amigo.geneontology.org/amigo/term/GO:0033993	Sox9 Rock2 Zfp36l1 Lrp6 Nedd4 Tut4 Cnot3 Inhba Foxo1 Dsg2 Kmt2d Ddx17 Slit3
0.107849	5	191	4.30756	Neuron projection extension	http://amigo.geneontology.org/amigo/term/GO:1990138	St8sia2 Raph1 Itga4 Slit3 Bmpr2
0.108256	2	20	16.4549	DNA methylation-dependent heterochromatin assembly	http://amigo.geneontology.org/amigo/term/GO:0006346	Atf7ip Tet1
0.108256	2	20	16.4549	Regulation of viral transcription	http://amigo.geneontology.org/amigo/term/GO:0046782	Rsf1 Dhx9
0.108256	2	20	16.4549	Cell proliferation involved in heart morphogenesis	http://amigo.geneontology.org/amigo/term/GO:0061323	Sox9 Bmpr2
0.108256	2	20	16.4549	Histone H3-K4 trimethylation	http://amigo.geneontology.org/amigo/term/GO:0080182	Kmt2e Kmt2d
0.108462	15	1206	2.04663	Neuron development	http://amigo.geneontology.org/amigo/term/GO:0048666	Cep290 Trip11 Ncam2 St8sia2 Raph1 Itga4 Gnao1 Nedd4 Tet1 Flrt2 Gli2 Slit3 Dcc Srrm4 Bmpr2
0.108462	16	1323	1.99001	Cellular response to endogenous stimulus	http://amigo.geneontology.org/amigo/term/GO:0071495	Sox9 Zfp36l1 Crebbp Itga4 Gnao1 Nedd4 Cnot3 Akap9 Inhba Foxo1 Flrt2 Kmt2d Ddx17 Slit3 Bmpr2 Peg10
0.109757	3	64	7.71323	DNA alkylation	http://amigo.geneontology.org/amigo/term/GO:0006305	Kmt2e Atf7ip Tet1
0.109757	3	64	7.71323	DNA methylation	http://amigo.geneontology.org/amigo/term/GO:0006306	Kmt2e Atf7ip Tet1
0.109757	4	123	5.35118	DNA-templated transcription, initiation	http://amigo.geneontology.org/amigo/term/GO:0006352	Atf7ip Med13 Rsf1 Ncoa6
0.109757	11	762	2.37538	Cell morphogenesis involved in differentiation	http://amigo.geneontology.org/amigo/term/GO:0000904	Raph1 Itga4 Nedd4 Tet1 Flrt2 Gli2 Slit3 Dcc Bmpr2 Peak1 Heg1
0.109757	4	123	5.35118	Ear morphogenesis	http://amigo.geneontology.org/amigo/term/GO:0042471	Sox9 Cep290 Sobp Gli2
0.109757	6	276	3.57715	Skin development	http://amigo.geneontology.org/amigo/term/GO:0043588	Sox9 Rock2 Zfp36l1 Ash1l Inhba Gli2
0.109757	10	656	2.50837	Neuron projection morphogenesis	http://amigo.geneontology.org/amigo/term/GO:0048812	St8sia2 Raph1 Itga4 Nedd4 Tet1 Flrt2 Gli2 Slit3 Dcc Bmpr2
0.110126	2	21	15.6713	Postsynaptic modulation of chemical synaptic transmission	http://amigo.geneontology.org/amigo/term/GO:0099170	Nedd4 Dcc
0.110126	2	21	15.6713	Notochord development	http://amigo.geneontology.org/amigo/term/GO:0030903	Sox9 Gli2
0.110126	11	765	2.36606	Chordate embryonic development	http://amigo.geneontology.org/amigo/term/GO:0043009	Sox9 Zfp36l1 Lrp6 Rbbp6 Cnot3 Tet1 Kmt2d Gli2 Bmpr2 Heg1 Gm38394
0.113481	13	992	2.15639	Cellular protein-containing complex assembly	http://amigo.geneontology.org/amigo/term/GO:0034622	Sox9 Fmn2 Ago3 Luc7l2 Atf7ip Dnah17 Diaph2 Rsf1 Akap9 Dicer1 Fcho2 Dhx9 Cenpe
0.113481	5	199	4.13439	Cartilage development	http://amigo.geneontology.org/amigo/term/GO:0051216	Sox9 Epyc Trip11 Gli2 Bmpr2
0.114018	6	282	3.50104	Regulation of mRNA metabolic process	http://amigo.geneontology.org/amigo/term/GO:1903311	Zfp36l1 Tut4 Cnot3 Dhx9 Ddx17 Srrm4
0.114018	4	127	5.18264	Odontogenesis	http://amigo.geneontology.org/amigo/term/GO:0042476	Gnao1 Inhba Foxo1 Gli2
0.114018	3	66	7.47949	Cardiac conduction	http://amigo.geneontology.org/amigo/term/GO:0061337	Hrc Akap9 Dsg2
0.114716	10	670	2.45595	Plasma membrane bounded cell projection morphogenesis	http://amigo.geneontology.org/amigo/term/GO:0120039	St8sia2 Raph1 Itga4 Nedd4 Tet1 Flrt2 Gli2 Slit3 Dcc Bmpr2
0.114716	4	128	5.14215	Erythrocyte differentiation	http://amigo.geneontology.org/amigo/term/GO:0030218	Zfp36l1 Kmt2e Cdk6 Inhba
0.114716	4	128	5.14215	Steroid hormone mediated signaling pathway	http://amigo.geneontology.org/amigo/term/GO:0043401	Nedd4 Cnot3 Kmt2d Ddx17
0.114716	2	22	14.959	Cochlea morphogenesis	http://amigo.geneontology.org/amigo/term/GO:0090103	Sox9 Gli2
0.11864	11	781	2.31759	Embryo development ending in birth or egg hatching	http://amigo.geneontology.org/amigo/term/GO:0009792	Sox9 Zfp36l1 Lrp6 Rbbp6 Cnot3 Tet1 Kmt2d Gli2 Bmpr2 Heg1 Gm38394
0.119113	10	675	2.43776	Cell projection morphogenesis	http://amigo.geneontology.org/amigo/term/GO:0048858	St8sia2 Raph1 Itga4 Nedd4 Tet1 Flrt2 Gli2 Slit3 Dcc Bmpr2
0.120031	5	206	3.9939	Protein acetylation	http://amigo.geneontology.org/amigo/term/GO:0006473	Crebbp Yeats2 Cep295 Naa15 Msl2
0.120031	2	23	14.3086	Peptidyl-lysine dimethylation	http://amigo.geneontology.org/amigo/term/GO:0018027	Ash1l Kmt2d
0.120031	2	23	14.3086	Negative regulation of chondrocyte differentiation	http://amigo.geneontology.org/amigo/term/GO:0032331	Sox9 Gli2
0.120031	2	23	14.3086	Cellular response to sterol	http://amigo.geneontology.org/amigo/term/GO:0036315	Lrp6 Inhba
0.120031	5	206	3.9939	Inner ear development	http://amigo.geneontology.org/amigo/term/GO:0048839	Sox9 Cep290 Trip11 Sobp Gli2
0.126434	2	24	13.7124	Glycosphingolipid biosynthetic process	http://amigo.geneontology.org/amigo/term/GO:0006688	St8sia2 B3galt1
0.126434	2	24	13.7124	MiRNA metabolic process	http://amigo.geneontology.org/amigo/term/GO:0010586	Tut4 Ddx17
0.126434	3	71	6.95277	Regulation of cartilage development	http://amigo.geneontology.org/amigo/term/GO:0061035	Sox9 Gli2 Bmpr2
0.126434	2	24	13.7124	Atrioventricular valve morphogenesis	http://amigo.geneontology.org/amigo/term/GO:0003181	Slit3 Bmpr2
0.126434	4	134	4.91191	Cardiac ventricle development	http://amigo.geneontology.org/amigo/term/GO:0003231	Trip11 Slit3 Bmpr2 Heg1
0.129903	3	72	6.8562	Alternative mRNA splicing, via spliceosome	http://amigo.geneontology.org/amigo/term/GO:0000380	Dhx9 Ddx17 Srrm4
0.129903	3	72	6.8562	Maternal process involved in female pregnancy	http://amigo.geneontology.org/amigo/term/GO:0060135	Ash1l Dsg2 Bmpr2
0.133545	5	214	3.8446	Chromatin remodeling	http://amigo.geneontology.org/amigo/term/GO:0006338	Sox9 Kdm5c Arid2 Rsf1 Srcap
0.133545	8	488	2.69752	Axon development	http://amigo.geneontology.org/amigo/term/GO:0061564	Ncam2 Raph1 Itga4 Flrt2 Gli2 Slit3 Dcc Bmpr2
0.136874	4	139	4.73522	Erythrocyte homeostasis	http://amigo.geneontology.org/amigo/term/GO:0034101	Zfp36l1 Kmt2e Cdk6 Inhba
0.136937	3	74	6.6709	MRNA destabilization	http://amigo.geneontology.org/amigo/term/GO:0061157	Zfp36l1 Tut4 Cnot3
0.138001	5	217	3.79145	MRNA catabolic process	http://amigo.geneontology.org/amigo/term/GO:0006402	Zfp36l1 Ago3 Tut4 Cnot3 Dhx9
0.138001	4	140	4.7014	Nucleosome organization	http://amigo.geneontology.org/amigo/term/GO:0034728	Sox9 Arid2 Rsf1 Srcap
0.138444	2	26	12.6576	Regulation of cardiac muscle cell action potential	http://amigo.geneontology.org/amigo/term/GO:0098901	Akap9 Dsg2
0.138444	18	1648	1.79726	Cell cycle	http://amigo.geneontology.org/amigo/term/GO:0007049	Sox9 Ccar1 Rock2 Zfp36l1 Mtbp Cenpf Fmn2 Kmt2e Lrp6 Mki67 Cdk6 Inhba Tlk1 Cenpe Cep295 Cspp1 Hmcn1 Gm38394
0.138444	6	305	3.23703	Glycoprotein biosynthetic process	http://amigo.geneontology.org/amigo/term/GO:0009101	Trip11 St8sia2 B3galt1 Uggt2 Tet1 Bmpr2
0.138444	8	494	2.66476	In utero embryonic development	http://amigo.geneontology.org/amigo/term/GO:0001701	Zfp36l1 Rbbp6 Cnot3 Tet1 Kmt2d Gli2 Heg1 Gm38394
0.138444	10	704	2.33734	Cell part morphogenesis	http://amigo.geneontology.org/amigo/term/GO:0032990	St8sia2 Raph1 Itga4 Nedd4 Tet1 Flrt2 Gli2 Slit3 Dcc Bmpr2
0.138444	2	26	12.6576	Smooth muscle tissue development	http://amigo.geneontology.org/amigo/term/GO:0048745	Sox9 Zfp950
0.139661	3	76	6.49535	Regulation of histone methylation	http://amigo.geneontology.org/amigo/term/GO:0031060	Kmt2e Tet1 Nsd3
0.139661	3	76	6.49535	Regulation of gene silencing	http://amigo.geneontology.org/amigo/term/GO:0060968	Atf7ip Dhx9 Tet1
0.141294	2	27	12.1888	Endochondral bone growth	http://amigo.geneontology.org/amigo/term/GO:0003416	Sox9 Bnc2
0.141294	4	143	4.60277	Regulation of mRNA stability	http://amigo.geneontology.org/amigo/term/GO:0043488	Zfp36l1 Tut4 Cnot3 Dhx9
0.141294	9	603	2.45595	Cell morphogenesis involved in neuron differentiation	http://amigo.geneontology.org/amigo/term/GO:0048667	Raph1 Itga4 Nedd4 Tet1 Flrt2 Gli2 Slit3 Dcc Bmpr2
0.141294	3	77	6.411	RNA destabilization	http://amigo.geneontology.org/amigo/term/GO:0050779	Zfp36l1 Tut4 Cnot3
0.141294	3	77	6.411	Positive regulation of mRNA catabolic process	http://amigo.geneontology.org/amigo/term/GO:0061014	Zfp36l1 Tut4 Cnot3
0.141294	2	27	12.1888	Type B pancreatic cell differentiation	http://amigo.geneontology.org/amigo/term/GO:0003309	Cdk6 Gm38394
0.143412	3	78	6.3288	Positive regulation of DNA repair	http://amigo.geneontology.org/amigo/term/GO:0045739	Fmn2 Arid2 Dhx9
0.143412	4	145	4.53928	Regulation of mRNA processing	http://amigo.geneontology.org/amigo/term/GO:0050684	Zfp36l1 Dhx9 Ddx17 Srrm4
0.143412	5	224	3.67297	Positive regulation of cell cycle process	http://amigo.geneontology.org/amigo/term/GO:0090068	Rock2 Mtbp Kmt2e Cep295 Cspp1
0.14438	4	147	4.47752	Chromatin assembly or disassembly	http://amigo.geneontology.org/amigo/term/GO:0006333	Sox9 Arid2 Rsf1 Tlk1
0.14438	13	1056	2.0257	Cell morphogenesis	http://amigo.geneontology.org/amigo/term/GO:0000902	St8sia2 Raph1 Itga4 Nedd4 Tet1 Flrt2 Gli2 Slit3 Dcc Brwd3 Bmpr2 Peak1 Heg1
0.14438	4	146	4.50819	Epithelial to mesenchymal transition	http://amigo.geneontology.org/amigo/term/GO:0001837	Sox9 Lrp6 Ddx17 Usf3
0.14438	2	28	11.7535	Lymph vessel development	http://amigo.geneontology.org/amigo/term/GO:0001945	Bmpr2 Heg1
0.14438	2	28	11.7535	Central nervous system projection neuron axonogenesis	http://amigo.geneontology.org/amigo/term/GO:0021952	Gli2 Dcc
0.14438	2	28	11.7535	N-terminal protein amino acid modification	http://amigo.geneontology.org/amigo/term/GO:0031365	Crebbp Naa15
0.14438	2	28	11.7535	Atrioventricular valve development	http://amigo.geneontology.org/amigo/term/GO:0003171	Slit3 Bmpr2
0.144806	5	227	3.62442	Protein glycosylation	http://amigo.geneontology.org/amigo/term/GO:0006486	Trip11 St8sia2 B3galt1 Uggt2 Tet1
0.144806	5	227	3.62442	Macromolecule glycosylation	http://amigo.geneontology.org/amigo/term/GO:0043413	Trip11 St8sia2 B3galt1 Uggt2 Tet1
0.145569	7	410	2.80937	Heterocycle catabolic process	http://amigo.geneontology.org/amigo/term/GO:0046700	Zfp36l1 Ago3 Tut4 Cnot3 Dicer1 Dhx9 Tet1
0.145999	13	1064	2.01047	Neuron projection development	http://amigo.geneontology.org/amigo/term/GO:0031175	Trip11 Ncam2 St8sia2 Raph1 Itga4 Gnao1 Nedd4 Tet1 Flrt2 Gli2 Slit3 Dcc Bmpr2
0.145999	7	411	2.80254	Cellular nitrogen compound catabolic process	http://amigo.geneontology.org/amigo/term/GO:0044270	Zfp36l1 Ago3 Tut4 Cnot3 Dicer1 Dhx9 Tet1
0.148755	9	618	2.39634	Microtubule cytoskeleton organization	http://amigo.geneontology.org/amigo/term/GO:0000226	Nav1 Cep290 Rock2 Fmn2 Cep350 Dnah17 Akap9 Cenpe Cep295
0.148755	3	81	6.0944	DNA methylation or demethylation	http://amigo.geneontology.org/amigo/term/GO:0044728	Kmt2e Atf7ip Tet1
0.148821	2	29	11.3482	Negative regulation of cartilage development	http://amigo.geneontology.org/amigo/term/GO:0061037	Sox9 Gli2
0.15091	14	1191	1.93424	Developmental process involved in reproduction	http://amigo.geneontology.org/amigo/term/GO:0003006	Sox9 Arid5b Zfp36l1 Ash1l Fmn2 Diaph2 Tut4 4932438A13Rik Inhba Kmt2d Gli2 Slit3 Bmpr2 Peg10
0.151183	5	236	3.4862	Neuron projection guidance	http://amigo.geneontology.org/amigo/term/GO:0097485	Flrt2 Gli2 Slit3 Dcc Bmpr2
0.151183	1	3	54.8496	Histone H3-K36 dimethylation	http://amigo.geneontology.org/amigo/term/GO:0097676	Ash1l
0.151183	1	3	54.8496	MRNA cleavage involved in gene silencing	http://amigo.geneontology.org/amigo/term/GO:0098795	Ago3
0.151183	2	31	10.6161	Bone growth	http://amigo.geneontology.org/amigo/term/GO:0098868	Sox9 Bnc2
0.151183	1	3	54.8496	Growth plate cartilage chondrocyte growth	http://amigo.geneontology.org/amigo/term/GO:0003430	Sox9
0.151183	1	3	54.8496	Formin-nucleated actin cable organization	http://amigo.geneontology.org/amigo/term/GO:0110009	Fmn2
0.151183	1	3	54.8496	Regulation of protein localization to lysosome	http://amigo.geneontology.org/amigo/term/GO:0150031	Rock2
0.151183	1	3	54.8496	Negative regulation of calcium ion import into sarcoplasmic reticulum	http://amigo.geneontology.org/amigo/term/GO:1902081	Hrc
0.151183	5	249	3.30419	Regulation of blood circulation	http://amigo.geneontology.org/amigo/term/GO:1903522	Gnao1 Hrc Akap9 Dsg2 Bmpr2
0.151183	1	3	54.8496	5-methylcytosine catabolic process	http://amigo.geneontology.org/amigo/term/GO:0006211	Tet1
0.151183	1	3	54.8496	Regulation of intracellular mRNA localization	http://amigo.geneontology.org/amigo/term/GO:1904580	Zfp36l1
0.151183	1	3	54.8496	Positive regulation of intracellular mRNA localization	http://amigo.geneontology.org/amigo/term/GO:1904582	Zfp36l1
0.151183	1	3	54.8496	Negative regulation of Rho-dependent protein serine/threonine kinase activity	http://amigo.geneontology.org/amigo/term/GO:2000299	Heg1
0.151183	1	3	54.8496	Positive regulation of histone H3-K36 trimethylation	http://amigo.geneontology.org/amigo/term/GO:2001255	Nsd3
0.151183	1	3	54.8496	Mitotic chromosome movement towards spindle pole	http://amigo.geneontology.org/amigo/term/GO:0007079	Cenpe
0.151183	1	3	54.8496	Traversing start control point of mitotic cell cycle	http://amigo.geneontology.org/amigo/term/GO:0007089	Mtbp
0.151183	1	3	54.8496	Oocyte growth	http://amigo.geneontology.org/amigo/term/GO:0001555	Kmt2d
0.151183	5	235	3.50104	Axon guidance	http://amigo.geneontology.org/amigo/term/GO:0007411	Flrt2 Gli2 Slit3 Dcc Bmpr2
0.151183	3	86	5.74008	Endoderm development	http://amigo.geneontology.org/amigo/term/GO:0007492	Zfp36l1 Itga4 Inhba
0.151183	3	90	5.48496	Vasculogenesis	http://amigo.geneontology.org/amigo/term/GO:0001570	Zfp36l1 Zfp950 Heg1
0.151183	1	3	54.8496	Neural crest cell fate commitment	http://amigo.geneontology.org/amigo/term/GO:0014034	Sox9
0.151183	6	326	3.02851	Kidney development	http://amigo.geneontology.org/amigo/term/GO:0001822	Sox9 Arid5b Cep290 Cenpf Gli2 Zfp950
0.151183	1	3	54.8496	Meiotic chromosome movement towards spindle pole	http://amigo.geneontology.org/amigo/term/GO:0016344	Fmn2
0.151183	4	155	4.24642	Negative regulation of translation	http://amigo.geneontology.org/amigo/term/GO:0017148	Zfp36l1 Ago3 Tut4 Cnot3
0.151183	1	3	54.8496	Germ-line sex determination	http://amigo.geneontology.org/amigo/term/GO:0018992	Sox9
0.151183	7	432	2.6663	Aromatic compound catabolic process	http://amigo.geneontology.org/amigo/term/GO:0019439	Zfp36l1 Ago3 Tut4 Cnot3 Dicer1 Dhx9 Tet1
0.151183	1	3	54.8496	5-methylcytosine metabolic process	http://amigo.geneontology.org/amigo/term/GO:0019857	Tet1
0.151183	1	3	54.8496	Floor plate formation	http://amigo.geneontology.org/amigo/term/GO:0021508	Gli2
0.151183	3	89	5.54659	Hair follicle development	http://amigo.geneontology.org/amigo/term/GO:0001942	Sox9 Inhba Gli2
0.151183	1	3	54.8496	Striatal medium spiny neuron differentiation	http://amigo.geneontology.org/amigo/term/GO:0021773	Inhba
0.151183	1	3	54.8496	Smoothened signaling pathway involved in ventral spinal cord interneuron specification	http://amigo.geneontology.org/amigo/term/GO:0021775	Gli2
0.151183	1	3	54.8496	Smoothened signaling pathway involved in spinal cord motor neuron cell fate specification	http://amigo.geneontology.org/amigo/term/GO:0021776	Gli2
0.151183	2	32	10.2843	Monocyte differentiation	http://amigo.geneontology.org/amigo/term/GO:0030224	Zfp36l1 Cdk6
0.151183	5	240	3.4281	Intracellular receptor signaling pathway	http://amigo.geneontology.org/amigo/term/GO:0030522	Kmt2e Nedd4 Cnot3 Kmt2d Ddx17
0.151183	3	84	5.87675	Pancreas development	http://amigo.geneontology.org/amigo/term/GO:0031016	Sox9 Cdk6 Gm38394
0.151183	2	30	10.9699	Chondrocyte development	http://amigo.geneontology.org/amigo/term/GO:0002063	Sox9 Bmpr2
0.151183	3	90	5.48496	T cell differentiation in thymus	http://amigo.geneontology.org/amigo/term/GO:0033077	Zfp36l1 Cdk6 Zfp609
0.151183	1	3	54.8496	Nuclear speck organization	http://amigo.geneontology.org/amigo/term/GO:0035063	Aff2
0.151183	1	3	54.8496	MRNA cleavage involved in gene silencing by miRNA	http://amigo.geneontology.org/amigo/term/GO:0035279	Ago3
0.151183	2	31	10.6161	Enteroendocrine cell differentiation	http://amigo.geneontology.org/amigo/term/GO:0035883	Cdk6 Gm38394
0.151183	2	34	9.67935	Response to sterol	http://amigo.geneontology.org/amigo/term/GO:0036314	Lrp6 Inhba
0.151183	4	155	4.24642	Regulation of RNA stability	http://amigo.geneontology.org/amigo/term/GO:0043487	Zfp36l1 Tut4 Cnot3 Dhx9
0.151183	5	247	3.33095	Protein acylation	http://amigo.geneontology.org/amigo/term/GO:0043543	Crebbp Yeats2 Cep295 Naa15 Msl2
0.151183	5	234	3.516	Ear development	http://amigo.geneontology.org/amigo/term/GO:0043583	Sox9 Cep290 Trip11 Sobp Gli2
0.151183	8	534	2.46515	Positive regulation of cellular component biogenesis	http://amigo.geneontology.org/amigo/term/GO:0044089	Sox9 Rock2 St8sia2 Fmn2 Atf7ip Akap9 Cep295 Flrt2
0.151183	2	34	9.67935	Regulation of keratinocyte differentiation	http://amigo.geneontology.org/amigo/term/GO:0045616	Rock2 Zfp36l1
0.151183	5	237	3.4715	Skeletal system morphogenesis	http://amigo.geneontology.org/amigo/term/GO:0048705	Sox9 Arid5b Trip11 Bmpr2 Zfp950
0.151183	3	85	5.80761	Chromosome localization	http://amigo.geneontology.org/amigo/term/GO:0050000	Cenpf Fmn2 Cenpe
0.151183	3	83	5.94755	Establishment of chromosome localization	http://amigo.geneontology.org/amigo/term/GO:0051303	Cenpf Fmn2 Cenpe
0.151183	8	526	2.50264	Organelle localization	http://amigo.geneontology.org/amigo/term/GO:0051640	Cep290 Trip11 Cenpf Itga4 Fmn2 4932438A13Rik Akap9 Cenpe
0.151183	2	34	9.67935	Face morphogenesis	http://amigo.geneontology.org/amigo/term/GO:0060325	Arid5b Zfp950
0.151183	2	33	9.97266	Cartilage development involved in endochondral bone morphogenesis	http://amigo.geneontology.org/amigo/term/GO:0060351	Sox9 Trip11
0.151183	2	31	10.6161	Prostate gland morphogenesis	http://amigo.geneontology.org/amigo/term/GO:0060512	Sox9 Gli2
0.151183	1	3	54.8496	Prostate gland morphogenetic growth	http://amigo.geneontology.org/amigo/term/GO:0060737	Sox9
0.151183	2	30	10.9699	Prostate gland epithelium morphogenesis	http://amigo.geneontology.org/amigo/term/GO:0060740	Sox9 Gli2
0.151183	4	152	4.33023	Regulation of mRNA catabolic process	http://amigo.geneontology.org/amigo/term/GO:0061013	Zfp36l1 Tut4 Cnot3 Dhx9
0.151183	2	33	9.97266	Positive regulation of cartilage development	http://amigo.geneontology.org/amigo/term/GO:0061036	Sox9 Bmpr2
0.151183	1	3	54.8496	Apoptotic process involved in luteolysis	http://amigo.geneontology.org/amigo/term/GO:0061364	Slit3
0.151183	1	3	54.8496	Articular cartilage development	http://amigo.geneontology.org/amigo/term/GO:0061975	Epyc
0.151183	5	242	3.39977	Glycosylation	http://amigo.geneontology.org/amigo/term/GO:0070085	Trip11 St8sia2 B3galt1 Uggt2 Tet1
0.151183	1	3	54.8496	Formin-nucleated actin cable assembly	http://amigo.geneontology.org/amigo/term/GO:0070649	Fmn2
0.151183	2	30	10.9699	Response to cholesterol	http://amigo.geneontology.org/amigo/term/GO:0070723	Lrp6 Inhba
0.151183	1	3	54.8496	RNA 3 uridylation	http://amigo.geneontology.org/amigo/term/GO:0071076	Tut4
0.151183	1	3	54.8496	Purkinje myocyte development	http://amigo.geneontology.org/amigo/term/GO:0003165	Dsg2
0.151183	5	233	3.53109	Response to transforming growth factor beta	http://amigo.geneontology.org/amigo/term/GO:0071559	Sox9 Zfp36l1 Crebbp Zfhx3 Peg10
0.151183	6	337	2.92965	Renal system development	http://amigo.geneontology.org/amigo/term/GO:0072001	Sox9 Arid5b Cep290 Cenpf Gli2 Zfp950
0.151183	2	34	9.67935	Cardiac atrium morphogenesis	http://amigo.geneontology.org/amigo/term/GO:0003209	Bmpr2 Heg1
0.151183	1	3	54.8496	Renal vesicle induction	http://amigo.geneontology.org/amigo/term/GO:0072034	Sox9
0.151183	1	3	54.8496	Ureter urothelium development	http://amigo.geneontology.org/amigo/term/GO:0072190	Sox9
0.151183	1	3	54.8496	Metanephric nephron tubule formation	http://amigo.geneontology.org/amigo/term/GO:0072289	Sox9
0.151183	1	3	54.8496	Cell proliferation involved in heart valve morphogenesis	http://amigo.geneontology.org/amigo/term/GO:0003249	Bmpr2
0.151183	1	3	54.8496	Regulation of cell proliferation involved in heart valve morphogenesis	http://amigo.geneontology.org/amigo/term/GO:0003250	Bmpr2
0.151183	1	3	54.8496	Negative regulation of DNA methylation-dependent heterochromatin assembly	http://amigo.geneontology.org/amigo/term/GO:0090310	Tet1
0.153265	3	92	5.36572	Cell fate specification	http://amigo.geneontology.org/amigo/term/GO:0001708	Sox9 Mga Gli2
0.153265	3	92	5.36572	Molting cycle process	http://amigo.geneontology.org/amigo/term/GO:0022404	Sox9 Inhba Gli2
0.153265	3	92	5.36572	Hair cycle process	http://amigo.geneontology.org/amigo/term/GO:0022405	Sox9 Inhba Gli2
0.155713	3	93	5.30803	Skin epidermis development	http://amigo.geneontology.org/amigo/term/GO:0098773	Sox9 Inhba Gli2
0.155713	7	445	2.58841	Axonogenesis	http://amigo.geneontology.org/amigo/term/GO:0007409	Raph1 Itga4 Flrt2 Gli2 Slit3 Dcc Bmpr2
0.155713	3	93	5.30803	Myoblast differentiation	http://amigo.geneontology.org/amigo/term/GO:0045445	Sox9 Zfp36l1 Ddx17
0.155713	2	35	9.40279	Protein localization to centrosome	http://amigo.geneontology.org/amigo/term/GO:0071539	Cep350 Golgb1
0.158954	3	94	5.25156	DNA modification	http://amigo.geneontology.org/amigo/term/GO:0006304	Kmt2e Atf7ip Tet1
0.158954	3	94	5.25156	Odontogenesis of dentin-containing tooth	http://amigo.geneontology.org/amigo/term/GO:0042475	Gnao1 Foxo1 Gli2
0.160251	2	36	9.1416	Positive regulation of G1/S transition of mitotic cell cycle	http://amigo.geneontology.org/amigo/term/GO:1900087	Mtbp Kmt2e
0.160251	2	36	9.1416	Neuron projection extension involved in neuron projection guidance	http://amigo.geneontology.org/amigo/term/GO:1902284	Slit3 Bmpr2
0.160251	2	36	9.1416	NcRNA catabolic process	http://amigo.geneontology.org/amigo/term/GO:0034661	Tut4 Dicer1
0.160251	2	36	9.1416	Axon extension involved in axon guidance	http://amigo.geneontology.org/amigo/term/GO:0048846	Slit3 Bmpr2
0.160251	2	36	9.1416	Regulation of heart rate by cardiac conduction	http://amigo.geneontology.org/amigo/term/GO:0086091	Akap9 Dsg2
0.162396	5	257	3.20134	Regulation of mitotic cell cycle phase transition	http://amigo.geneontology.org/amigo/term/GO:1901990	Zfp36l1 Mtbp Cenpf Kmt2e Cenpe
0.165439	16	1531	1.71965	Plasma membrane bounded cell projection organization	http://amigo.geneontology.org/amigo/term/GO:0120036	Cep290 Trip11 Ncam2 St8sia2 Raph1 Itga4 Gnao1 Nedd4 Cep350 Dnah17 Tet1 Flrt2 Gli2 Slit3 Dcc Bmpr2
0.165439	1	4	41.1372	UDP-glucose metabolic process	http://amigo.geneontology.org/amigo/term/GO:0006011	Uggt2
0.165439	7	458	2.51494	Organic cyclic compound catabolic process	http://amigo.geneontology.org/amigo/term/GO:1901361	Zfp36l1 Ago3 Tut4 Cnot3 Dicer1 Dhx9 Tet1
0.165439	1	4	41.1372	Negative regulation of chondrocyte proliferation	http://amigo.geneontology.org/amigo/term/GO:1902731	Bmpr2
0.165439	1	4	41.1372	Negative regulation of bicellular tight junction assembly	http://amigo.geneontology.org/amigo/term/GO:1903347	Rock2
0.165439	1	4	41.1372	Positive regulation of centriole elongation	http://amigo.geneontology.org/amigo/term/GO:1903724	Cep295
0.165439	2	37	8.89453	Protein localization to microtubule organizing center	http://amigo.geneontology.org/amigo/term/GO:1905508	Cep350 Golgb1
0.165439	1	4	41.1372	Histone glutamine methylation	http://amigo.geneontology.org/amigo/term/GO:1990258	Crebbp
0.165439	1	4	41.1372	Negative regulation of cell proliferation involved in heart morphogenesis	http://amigo.geneontology.org/amigo/term/GO:2000137	Bmpr2
0.165439	1	4	41.1372	Regulation of DNA topoisomerase (ATP-hydrolyzing) activity	http://amigo.geneontology.org/amigo/term/GO:2000371	Dhx9
0.165439	1	4	41.1372	Positive regulation of DNA topoisomerase (ATP-hydrolyzing) activity	http://amigo.geneontology.org/amigo/term/GO:2000373	Dhx9
0.165439	1	4	41.1372	Positive regulation of mesenchymal stem cell differentiation	http://amigo.geneontology.org/amigo/term/GO:2000741	Sox9
0.165439	1	4	41.1372	Cell proliferation involved in heart valve development	http://amigo.geneontology.org/amigo/term/GO:2000793	Bmpr2
0.165439	1	4	41.1372	Regulation of histone H3-K36 trimethylation	http://amigo.geneontology.org/amigo/term/GO:2001253	Nsd3
0.165439	4	177	3.71862	Skeletal muscle tissue development	http://amigo.geneontology.org/amigo/term/GO:0007519	Plagl1 Hivep3 Bcl9 Ddx17
0.165439	6	359	2.75012	Glycoprotein metabolic process	http://amigo.geneontology.org/amigo/term/GO:0009100	Trip11 St8sia2 B3galt1 Uggt2 Tet1 Bmpr2
0.165439	2	38	8.66047	Oligosaccharide metabolic process	http://amigo.geneontology.org/amigo/term/GO:0009311	St8sia2 B3galt1
0.165439	4	179	3.67707	Hormone-mediated signaling pathway	http://amigo.geneontology.org/amigo/term/GO:0009755	Nedd4 Cnot3 Kmt2d Ddx17
0.165439	1	4	41.1372	Regulation of lung blood pressure	http://amigo.geneontology.org/amigo/term/GO:0014916	Bmpr2
0.165439	1	4	41.1372	N-terminal peptidyl-lysine acetylation	http://amigo.geneontology.org/amigo/term/GO:0018076	Crebbp
0.165439	14	1260	1.82832	Peptidyl-amino acid modification	http://amigo.geneontology.org/amigo/term/GO:0018193	Rock2 Crebbp Ash1l Kmt2e Kmt2c Hrc Akap9 Yeats2 Tlk1 Uggt2 Kmt2d Nsd3 Msl2 Peak1
0.165439	4	172	3.82672	Placenta development	http://amigo.geneontology.org/amigo/term/GO:0001890	Zfp36l1 Ash1l Bmpr2 Peg10
0.165439	2	39	8.4384	Central nervous system neuron axonogenesis	http://amigo.geneontology.org/amigo/term/GO:0021955	Gli2 Dcc
0.165439	2	37	8.89453	Heterochromatin assembly	http://amigo.geneontology.org/amigo/term/GO:0031507	Atf7ip Tet1
0.165439	1	4	41.1372	Transposition, RNA-mediated	http://amigo.geneontology.org/amigo/term/GO:0032197	Tut4
0.165439	10	792	2.07764	Cellular component morphogenesis	http://amigo.geneontology.org/amigo/term/GO:0032989	St8sia2 Raph1 Itga4 Nedd4 Tet1 Flrt2 Gli2 Slit3 Dcc Bmpr2
0.165439	2	39	8.4384	Regulation of intracellular estrogen receptor signaling pathway	http://amigo.geneontology.org/amigo/term/GO:0033146	Cnot3 Kmt2d
0.165439	1	4	41.1372	Floor plate morphogenesis	http://amigo.geneontology.org/amigo/term/GO:0033505	Gli2
0.165439	1	4	41.1372	Dorsal/ventral axon guidance	http://amigo.geneontology.org/amigo/term/GO:0033563	Dcc
0.165439	4	178	3.69773	Negative regulation of cellular amide metabolic process	http://amigo.geneontology.org/amigo/term/GO:0034249	Zfp36l1 Ago3 Tut4 Cnot3
0.165439	4	176	3.73975	Myeloid cell homeostasis	http://amigo.geneontology.org/amigo/term/GO:0002262	Zfp36l1 Kmt2e Cdk6 Inhba
0.165439	1	4	41.1372	SiRNA loading onto RISC involved in RNA interference	http://amigo.geneontology.org/amigo/term/GO:0035087	Dicer1
0.165439	1	4	41.1372	Roundabout signaling pathway	http://amigo.geneontology.org/amigo/term/GO:0035385	Slit3
0.165439	1	4	41.1372	Progesterone secretion	http://amigo.geneontology.org/amigo/term/GO:0042701	Inhba
0.165439	1	4	41.1372	Stem cell fate specification	http://amigo.geneontology.org/amigo/term/GO:0048866	Sox9
0.165439	1	4	41.1372	Astrocyte fate commitment	http://amigo.geneontology.org/amigo/term/GO:0060018	Sox9
0.165439	2	38	8.66047	Regulation of transcription initiation from RNA polymerase II promoter	http://amigo.geneontology.org/amigo/term/GO:0060260	Atf7ip Med13
0.165439	1	4	41.1372	Positive regulation of histone H3-K36 methylation	http://amigo.geneontology.org/amigo/term/GO:0000416	Nsd3
0.165439	1	4	41.1372	Positive regulation of ovulation	http://amigo.geneontology.org/amigo/term/GO:0060279	Inhba
0.165439	3	98	5.03721	Bone morphogenesis	http://amigo.geneontology.org/amigo/term/GO:0060349	Sox9 Trip11 Bmpr2
0.165439	1	4	41.1372	Harderian gland development	http://amigo.geneontology.org/amigo/term/GO:0070384	Sox9
0.165439	1	4	41.1372	Cellular response to heparin	http://amigo.geneontology.org/amigo/term/GO:0071504	Sox9
0.165439	4	179	3.67707	Cardiac chamber development	http://amigo.geneontology.org/amigo/term/GO:0003205	Trip11 Slit3 Bmpr2 Heg1
0.165439	1	4	41.1372	Ureter smooth muscle development	http://amigo.geneontology.org/amigo/term/GO:0072191	Sox9
0.165439	1	4	41.1372	Ureter smooth muscle cell differentiation	http://amigo.geneontology.org/amigo/term/GO:0072193	Sox9
0.165439	2	38	8.66047	Regulation of cardiac muscle cell contraction	http://amigo.geneontology.org/amigo/term/GO:0086004	Akap9 Dsg2
0.165439	1	4	41.1372	Positive regulation of fibroblast growth factor production	http://amigo.geneontology.org/amigo/term/GO:0090271	Heg1
0.166095	3	102	4.83967	Positive regulation of histone modification	http://amigo.geneontology.org/amigo/term/GO:0031058	Kmt2e Tet1 Nsd3
0.166095	3	102	4.83967	Regulation of heart rate	http://amigo.geneontology.org/amigo/term/GO:0002027	Hrc Akap9 Dsg2
0.166095	2	40	8.22744	Head morphogenesis	http://amigo.geneontology.org/amigo/term/GO:0060323	Arid5b Zfp950
0.166095	2	40	8.22744	Ventricular septum morphogenesis	http://amigo.geneontology.org/amigo/term/GO:0060412	Slit3 Bmpr2
0.166095	2	40	8.22744	Protein localization to lysosome	http://amigo.geneontology.org/amigo/term/GO:0061462	Rock2 Nedd4
0.166095	2	40	8.22744	Cardiac atrium development	http://amigo.geneontology.org/amigo/term/GO:0003230	Bmpr2 Heg1
0.168666	4	182	3.61646	Ribonucleoprotein complex assembly	http://amigo.geneontology.org/amigo/term/GO:0022618	Ago3 Luc7l2 Dicer1 Dhx9
0.168666	10	805	2.04409	Head development	http://amigo.geneontology.org/amigo/term/GO:0060322	Sox9 Arid5b Cep290 Cenpf Gnao1 Zfhx3 Inhba Gli2 Bmpr2 Zfp950
0.168666	4	182	3.61646	Protein-DNA complex assembly	http://amigo.geneontology.org/amigo/term/GO:0065004	Sox9 Atf7ip Rsf1 Cenpe
0.171552	6	370	2.66836	Mitotic cell cycle phase transition	http://amigo.geneontology.org/amigo/term/GO:0044772	Zfp36l1 Mtbp Cenpf Kmt2e Inhba Cenpe
0.171552	2	41	8.02677	Clathrin-dependent endocytosis	http://amigo.geneontology.org/amigo/term/GO:0072583	Itga4 Fcho2
0.177266	3	106	4.65704	Regulation of DNA replication	http://amigo.geneontology.org/amigo/term/GO:0006275	Rbbp6 Dhx9 Gli2
0.177266	2	42	7.83566	Positive regulation of double-strand break repair	http://amigo.geneontology.org/amigo/term/GO:2000781	Fmn2 Arid2
0.177266	2	42	7.83566	Maternal placenta development	http://amigo.geneontology.org/amigo/term/GO:0001893	Ash1l Bmpr2
0.177266	2	42	7.83566	Endodermal cell differentiation	http://amigo.geneontology.org/amigo/term/GO:0035987	Itga4 Inhba
0.177266	7	478	2.40971	Embryonic organ development	http://amigo.geneontology.org/amigo/term/GO:0048568	Sox9 Cep290 Zfp36l1 Rbbp6 Arid2 Sobp Gli2
0.179395	1	5	32.9098	Vesicle tethering to Golgi	http://amigo.geneontology.org/amigo/term/GO:0099041	Trip11
0.179395	1	5	32.9098	Chondrocyte hypertrophy	http://amigo.geneontology.org/amigo/term/GO:0003415	Sox9
0.179395	1	5	32.9098	Growth plate cartilage chondrocyte development	http://amigo.geneontology.org/amigo/term/GO:0003431	Sox9
0.179395	1	5	32.9098	Negative regulation of heterochromatin organization	http://amigo.geneontology.org/amigo/term/GO:0120262	Tet1
0.179395	1	5	32.9098	Positive regulation of relaxation of muscle	http://amigo.geneontology.org/amigo/term/GO:1901079	Hrc
0.179395	1	5	32.9098	Regulation of calcium ion import into sarcoplasmic reticulum	http://amigo.geneontology.org/amigo/term/GO:1902080	Hrc
0.179395	1	5	32.9098	Response to fluoride	http://amigo.geneontology.org/amigo/term/GO:1902617	Foxo1
0.179395	1	5	32.9098	Negative regulation of chromatin organization	http://amigo.geneontology.org/amigo/term/GO:1905268	Tet1
0.179395	1	5	32.9098	Regulation of Rho-dependent protein serine/threonine kinase activity	http://amigo.geneontology.org/amigo/term/GO:2000298	Heg1
0.179395	2	44	7.47949	Glycosphingolipid metabolic process	http://amigo.geneontology.org/amigo/term/GO:0006687	St8sia2 B3galt1
0.179395	1	5	32.9098	Ventral midline development	http://amigo.geneontology.org/amigo/term/GO:0007418	Gli2
0.179395	4	188	3.50104	Regulation of heart contraction	http://amigo.geneontology.org/amigo/term/GO:0008016	Gnao1 Hrc Akap9 Dsg2
0.179395	6	381	2.59132	Urogenital system development	http://amigo.geneontology.org/amigo/term/GO:0001655	Sox9 Arid5b Cep290 Cenpf Gli2 Zfp950
0.179395	7	483	2.38477	Posttranscriptional regulation of gene expression	http://amigo.geneontology.org/amigo/term/GO:0010608	Helz Zfp36l1 Ago3 Tut4 Cnot3 Dicer1 Dhx9
0.179395	1	5	32.9098	Regulation of isomerase activity	http://amigo.geneontology.org/amigo/term/GO:0010911	Dhx9
0.179395	1	5	32.9098	Positive regulation of isomerase activity	http://amigo.geneontology.org/amigo/term/GO:0010912	Dhx9
0.179395	1	5	32.9098	Smoothened signaling pathway involved in regulation of cerebellar granule cell precursor cell proliferation	http://amigo.geneontology.org/amigo/term/GO:0021938	Gli2
0.179395	16	1570	1.67693	Cell projection organization	http://amigo.geneontology.org/amigo/term/GO:0030030	Cep290 Trip11 Ncam2 St8sia2 Raph1 Itga4 Gnao1 Nedd4 Cep350 Dnah17 Tet1 Flrt2 Gli2 Slit3 Dcc Bmpr2
0.179395	1	5	32.9098	Nuclear-transcribed mRNA catabolic process, deadenylation-independent decay	http://amigo.geneontology.org/amigo/term/GO:0031086	Zfp36l1
0.179395	1	5	32.9098	Negative regulation of heterochromatin assembly	http://amigo.geneontology.org/amigo/term/GO:0031452	Tet1
0.179395	8	594	2.21615	Cellular response to hormone stimulus	http://amigo.geneontology.org/amigo/term/GO:0032870	Zfp36l1 Nedd4 Cnot3 Inhba Foxo1 Kmt2d Ddx17 Slit3
0.179395	6	381	2.59132	Nucleobase-containing compound catabolic process	http://amigo.geneontology.org/amigo/term/GO:0034655	Zfp36l1 Ago3 Tut4 Cnot3 Dicer1 Dhx9
0.179395	4	190	3.46419	Organ growth	http://amigo.geneontology.org/amigo/term/GO:0035265	Sox9 Bnc2 Arid2 Heg1
0.179395	3	109	4.52887	Endothelial cell differentiation	http://amigo.geneontology.org/amigo/term/GO:0045446	Rock2 Bmpr2 Heg1
0.179395	2	44	7.47949	Positive regulation of DNA replication	http://amigo.geneontology.org/amigo/term/GO:0045740	Dhx9 Gli2
0.179395	1	5	32.9098	Positive regulation of RNA export from nucleus	http://amigo.geneontology.org/amigo/term/GO:0046833	Dhx9
0.179395	1	5	32.9098	Stem cell fate commitment	http://amigo.geneontology.org/amigo/term/GO:0048865	Sox9
0.179395	1	5	32.9098	Establishment of meiotic spindle localization	http://amigo.geneontology.org/amigo/term/GO:0051295	Fmn2
0.179395	1	5	32.9098	Response to cortisol	http://amigo.geneontology.org/amigo/term/GO:0051414	Slit3
0.179395	1	5	32.9098	Regulation of ovulation	http://amigo.geneontology.org/amigo/term/GO:0060278	Inhba
0.179395	4	188	3.50104	Skeletal muscle organ development	http://amigo.geneontology.org/amigo/term/GO:0060538	Plagl1 Hivep3 Bcl9 Ddx17
0.179395	2	44	7.47949	Heterochromatin organization	http://amigo.geneontology.org/amigo/term/GO:0070828	Atf7ip Tet1
0.179395	1	5	32.9098	CRD-mediated mRNA stabilization	http://amigo.geneontology.org/amigo/term/GO:0070934	Dhx9
0.179395	1	5	32.9098	Response to heparin	http://amigo.geneontology.org/amigo/term/GO:0071503	Sox9
0.179395	4	188	3.50104	Ribonucleoprotein complex subunit organization	http://amigo.geneontology.org/amigo/term/GO:0071826	Ago3 Luc7l2 Dicer1 Dhx9
0.179395	1	5	32.9098	Metanephric tubule formation	http://amigo.geneontology.org/amigo/term/GO:0072174	Sox9
0.179395	2	43	7.65344	Cell communication involved in cardiac conduction	http://amigo.geneontology.org/amigo/term/GO:0086065	Hrc Dsg2
0.179962	3	111	4.44727	Molting cycle	http://amigo.geneontology.org/amigo/term/GO:0042303	Sox9 Inhba Gli2
0.179962	3	111	4.44727	Hair cycle	http://amigo.geneontology.org/amigo/term/GO:0042633	Sox9 Inhba Gli2
0.18157	2	45	7.31328	Regulation of actin filament-based movement	http://amigo.geneontology.org/amigo/term/GO:1903115	Akap9 Dsg2
0.182211	17	1714	1.63205	Regulation of cell population proliferation	http://amigo.geneontology.org/amigo/term/GO:0042127	Sox9 Ccar1 Zfp36l1 Mtbp Itga4 Ago3 Arid2 Cdk6 Zfp609 Inhba Dhx9 Foxo1 Tet1 Kmt2d Gli2 Slit3 Bmpr2
0.185092	8	604	2.17946	Sensory organ development	http://amigo.geneontology.org/amigo/term/GO:0007423	Sox9 Cep290 Trip11 Bnc2 Sobp Inhba Gli2 Bmpr2
0.185159	3	113	4.36855	Positive regulation of response to DNA damage stimulus	http://amigo.geneontology.org/amigo/term/GO:2001022	Fmn2 Arid2 Dhx9
0.185159	3	113	4.36855	Mesoderm development	http://amigo.geneontology.org/amigo/term/GO:0007498	Zfp36l1 Inhba Bmpr2
0.185159	12	1079	1.83002	Cell cycle process	http://amigo.geneontology.org/amigo/term/GO:0022402	Sox9 Rock2 Zfp36l1 Mtbp Cenpf Fmn2 Kmt2e Mki67 Inhba Cenpe Cep295 Cspp1
0.185159	3	113	4.36855	Positive regulation of transmembrane receptor protein serine/threonine kinase signaling pathway	http://amigo.geneontology.org/amigo/term/GO:0090100	Crebbp Inhba Bmpr2
0.185915	2	46	7.1543	Regulation of stem cell proliferation	http://amigo.geneontology.org/amigo/term/GO:0072091	Zfp36l1 Ago3
0.190779	1	6	27.4248	Histone H3-K36 trimethylation	http://amigo.geneontology.org/amigo/term/GO:0097198	Nsd3
0.190779	1	6	27.4248	Regulation of cardiac muscle cell action potential involved in regulation of contraction	http://amigo.geneontology.org/amigo/term/GO:0098909	Akap9
0.190779	1	6	27.4248	Regulation of protein catabolic process at postsynapse, modulating synaptic transmission	http://amigo.geneontology.org/amigo/term/GO:0099576	Nedd4
0.190779	1	6	27.4248	Regulation of cell communication by electrical coupling involved in cardiac conduction	http://amigo.geneontology.org/amigo/term/GO:1901844	Hrc
0.190779	2	48	6.8562	Positive regulation of cell cycle G1/S phase transition	http://amigo.geneontology.org/amigo/term/GO:1902808	Mtbp Kmt2e
0.190779	1	6	27.4248	Negative regulation of cardiac muscle hypertrophy in response to stress	http://amigo.geneontology.org/amigo/term/GO:1903243	Foxo1
0.190779	1	6	27.4248	Regulation of centriole elongation	http://amigo.geneontology.org/amigo/term/GO:1903722	Cep295
0.190779	3	116	4.25557	Epithelial cell apoptotic process	http://amigo.geneontology.org/amigo/term/GO:1904019	Zfp36l1 Itga4 Bmpr2
0.190779	1	6	27.4248	MRNA pseudouridine synthesis	http://amigo.geneontology.org/amigo/term/GO:1990481	Rpusd2
0.190779	2	47	7.00208	Regulation of DNA-templated transcription, initiation	http://amigo.geneontology.org/amigo/term/GO:2000142	Atf7ip Med13
0.190779	1	6	27.4248	Regulation of mesenchymal stem cell differentiation	http://amigo.geneontology.org/amigo/term/GO:2000739	Sox9
0.190779	1	6	27.4248	Galactosylceramide biosynthetic process	http://amigo.geneontology.org/amigo/term/GO:0006682	B3galt1
0.190779	4	199	3.30752	Osteoblast differentiation	http://amigo.geneontology.org/amigo/term/GO:0001649	Sox9 Cdk6 Gli2 Bmpr2
0.190779	3	115	4.29258	Formation of primary germ layer	http://amigo.geneontology.org/amigo/term/GO:0001704	Itga4 Inhba Bmpr2
0.190779	2	47	7.00208	Regulation of centrosome duplication	http://amigo.geneontology.org/amigo/term/GO:0010824	Rock2 Cep295
0.190779	2	48	6.8562	Positive regulation of pathway-restricted SMAD protein phosphorylation	http://amigo.geneontology.org/amigo/term/GO:0010862	Inhba Bmpr2
0.190779	1	6	27.4248	Peptidyl-glutamine methylation	http://amigo.geneontology.org/amigo/term/GO:0018364	Crebbp
0.190779	2	49	6.71628	Viral transcription	http://amigo.geneontology.org/amigo/term/GO:0019083	Rsf1 Dhx9
0.190779	1	6	27.4248	Galactolipid biosynthetic process	http://amigo.geneontology.org/amigo/term/GO:0019375	B3galt1
0.190779	1	6	27.4248	Parallel actin filament bundle assembly	http://amigo.geneontology.org/amigo/term/GO:0030046	Fmn2
0.190779	1	6	27.4248	Positive regulation of nucleobase-containing compound transport	http://amigo.geneontology.org/amigo/term/GO:0032241	Dhx9
0.190779	1	6	27.4248	Lacrimal gland development	http://amigo.geneontology.org/amigo/term/GO:0032808	Sox9
0.190779	1	6	27.4248	Anterior/posterior axon guidance	http://amigo.geneontology.org/amigo/term/GO:0033564	Dcc
0.190779	1	6	27.4248	Histone H3-K4 demethylation, trimethyl-H3-K4-specific	http://amigo.geneontology.org/amigo/term/GO:0034721	Kdm5c
0.190779	1	6	27.4248	Negative regulation of myosin-light-chain-phosphatase activity	http://amigo.geneontology.org/amigo/term/GO:0035509	Rock2
0.190779	2	49	6.71628	Nuclear-transcribed mRNA catabolic process, deadenylation-dependent decay	http://amigo.geneontology.org/amigo/term/GO:0000288	Zfp36l1 Cnot3
0.190779	2	47	7.00208	Negative regulation of DNA binding	http://amigo.geneontology.org/amigo/term/GO:0043392	Rsf1 Zfp462
0.190779	1	6	27.4248	G-quadruplex DNA unwinding	http://amigo.geneontology.org/amigo/term/GO:0044806	Dhx9
0.190779	2	49	6.71628	Negative regulation of osteoblast differentiation	http://amigo.geneontology.org/amigo/term/GO:0045668	Sox9 Cdk6
0.190779	2	48	6.8562	Negative regulation of gene expression, epigenetic	http://amigo.geneontology.org/amigo/term/GO:0045814	Atf7ip Tet1
0.190779	1	6	27.4248	Positive regulation of centriole replication	http://amigo.geneontology.org/amigo/term/GO:0046601	Cep295
0.190779	1	6	27.4248	Positive regulation of axon extension involved in axon guidance	http://amigo.geneontology.org/amigo/term/GO:0048842	Bmpr2
0.190779	2	48	6.8562	Negative chemotaxis	http://amigo.geneontology.org/amigo/term/GO:0050919	Flrt2 Slit3
0.190779	1	6	27.4248	Maintenance of centrosome location	http://amigo.geneontology.org/amigo/term/GO:0051661	Akap9
0.190779	1	6	27.4248	Axonogenesis involved in innervation	http://amigo.geneontology.org/amigo/term/GO:0060385	Itga4
0.190779	1	6	27.4248	Intestinal epithelial structure maintenance	http://amigo.geneontology.org/amigo/term/GO:0060729	Sox9
0.190779	1	6	27.4248	Common bile duct development	http://amigo.geneontology.org/amigo/term/GO:0061009	Sox9
0.190779	1	6	27.4248	Uterus morphogenesis	http://amigo.geneontology.org/amigo/term/GO:0061038	Ash1l
0.190779	1	6	27.4248	His-Purkinje system development	http://amigo.geneontology.org/amigo/term/GO:0003164	Dsg2
0.190779	1	6	27.4248	Enzyme-directed rRNA pseudouridine synthesis	http://amigo.geneontology.org/amigo/term/GO:0000455	Rpusd2
0.190779	1	6	27.4248	Bundle of His cell-Purkinje myocyte adhesion involved in cell communication	http://amigo.geneontology.org/amigo/term/GO:0086073	Dsg2
0.195531	9	740	2.00127	Negative regulation of cell differentiation	http://amigo.geneontology.org/amigo/term/GO:0045596	Sox9 Zfp36l1 Nfatc3 Cdk6 Foxo1 Gli2 Bmpr2 Usf3 Gm38394
0.195573	2	50	6.58195	Eye photoreceptor cell differentiation	http://amigo.geneontology.org/amigo/term/GO:0001754	Sox9 Cep290
0.195573	2	50	6.58195	Somatic stem cell population maintenance	http://amigo.geneontology.org/amigo/term/GO:0035019	Sox9 Bcl9
0.195573	2	50	6.58195	Cellular response to epidermal growth factor stimulus	http://amigo.geneontology.org/amigo/term/GO:0071364	Sox9 Zfp36l1
0.196701	1	7	23.507	Anterior head development	http://amigo.geneontology.org/amigo/term/GO:0097065	Sox9
0.196701	1	7	23.507	Keratinocyte apoptotic process	http://amigo.geneontology.org/amigo/term/GO:0097283	Zfp36l1
0.196701	4	212	3.1047	Regulation of cell junction assembly	http://amigo.geneontology.org/amigo/term/GO:1901888	Rock2 St8sia2 Flrt2 Peak1
0.196701	1	7	23.507	Regulation of keratinocyte apoptotic process	http://amigo.geneontology.org/amigo/term/GO:1902172	Zfp36l1
0.196701	1	7	23.507	Fermentation	http://amigo.geneontology.org/amigo/term/GO:0006113	4932438A13Rik
0.196701	1	7	23.507	Positive regulation of chondrocyte proliferation	http://amigo.geneontology.org/amigo/term/GO:1902732	Sox9
0.196701	2	52	6.3288	Regulation of pri-miRNA transcription by RNA polymerase II	http://amigo.geneontology.org/amigo/term/GO:1902893	Sox9 Nfatc3
0.196701	3	122	4.04628	Positive regulation of mRNA metabolic process	http://amigo.geneontology.org/amigo/term/GO:1903313	Zfp36l1 Tut4 Cnot3
0.196701	1	7	23.507	Protein localization to cytoplasmic stress granule	http://amigo.geneontology.org/amigo/term/GO:1903608	Dhx9
0.196701	1	7	23.507	Calcium ion import into sarcoplasmic reticulum	http://amigo.geneontology.org/amigo/term/GO:1990036	Hrc
0.196701	1	7	23.507	Cholangiocyte proliferation	http://amigo.geneontology.org/amigo/term/GO:1990705	Mki67
0.196701	1	7	23.507	Positive regulation of male gonad development	http://amigo.geneontology.org/amigo/term/GO:2000020	Sox9
0.196701	1	7	23.507	Positive regulation of cell proliferation involved in heart morphogenesis	http://amigo.geneontology.org/amigo/term/GO:2000138	Sox9
0.196701	1	7	23.507	Regulation of genetic imprinting	http://amigo.geneontology.org/amigo/term/GO:2000653	Tet1
0.196701	1	7	23.507	Positive regulation of cytoplasmic translation	http://amigo.geneontology.org/amigo/term/GO:2000767	Dhx9
0.196701	14	1362	1.6914	Cell adhesion	http://amigo.geneontology.org/amigo/term/GO:0007155	Sox9 Zfp36l1 Hapln1 Ncam2 Itga4 Lrp6 Cdk6 Zfp609 Dsg2 Flrt2 Hmcn1 Peak1 Susd5 Pcdhgb7
0.196701	6	416	2.3733	Regulation of mitotic cell cycle	http://amigo.geneontology.org/amigo/term/GO:0007346	Zfp36l1 Mtbp Cenpf Kmt2e Mki67 Cenpe
0.196701	5	306	2.68871	Epidermis development	http://amigo.geneontology.org/amigo/term/GO:0008544	Sox9 Rock2 Zfp36l1 Inhba Gli2
0.196701	3	123	4.01339	Female gonad development	http://amigo.geneontology.org/amigo/term/GO:0008585	Arid5b Inhba Slit3
0.196701	2	51	6.4529	Endoderm formation	http://amigo.geneontology.org/amigo/term/GO:0001706	Itga4 Inhba
0.196701	1	7	23.507	Negative regulation of cardiac muscle adaptation	http://amigo.geneontology.org/amigo/term/GO:0010616	Foxo1
0.196701	9	747	1.98252	Vasculature development	http://amigo.geneontology.org/amigo/term/GO:0001944	Rock2 Zfp36l1 Nfatc3 Nedd4 Arid2 Foxo1 Bmpr2 Zfp950 Heg1
0.196701	1	7	23.507	Smoothened signaling pathway involved in ventral spinal cord patterning	http://amigo.geneontology.org/amigo/term/GO:0021910	Gli2
0.196701	1	7	23.507	Cerebellar Purkinje cell-granule cell precursor cell signaling involved in regulation of granule cell precursor cell proliferation	http://amigo.geneontology.org/amigo/term/GO:0021937	Gli2
0.196701	14	1374	1.67663	Biological adhesion	http://amigo.geneontology.org/amigo/term/GO:0022610	Sox9 Zfp36l1 Hapln1 Ncam2 Itga4 Lrp6 Cdk6 Zfp609 Dsg2 Flrt2 Hmcn1 Peak1 Susd5 Pcdhgb7
0.196701	6	413	2.39054	Ribonucleoprotein complex biogenesis	http://amigo.geneontology.org/amigo/term/GO:0022613	Rpusd2 Ago3 Luc7l2 Dicer1 Dhx9 Ddx17
0.196701	4	213	3.09012	Respiratory tube development	http://amigo.geneontology.org/amigo/term/GO:0030323	Sox9 Gli2 Bmpr2 Heg1
0.196701	4	210	3.13426	Lung development	http://amigo.geneontology.org/amigo/term/GO:0030324	Sox9 Gli2 Bmpr2 Heg1
0.196701	1	7	23.507	Production of siRNA involved in RNA interference	http://amigo.geneontology.org/amigo/term/GO:0030422	Dicer1
0.196701	2	51	6.4529	Prostate gland development	http://amigo.geneontology.org/amigo/term/GO:0030850	Sox9 Gli2
0.196701	2	52	6.3288	Regulation of chondrocyte differentiation	http://amigo.geneontology.org/amigo/term/GO:0032330	Sox9 Gli2
0.196701	1	7	23.507	Polar body extrusion after meiotic divisions	http://amigo.geneontology.org/amigo/term/GO:0040038	Fmn2
0.196701	1	7	23.507	Histone H3-K4 dimethylation	http://amigo.geneontology.org/amigo/term/GO:0044648	Kmt2d
0.196701	1	7	23.507	Negative regulation of monocyte differentiation	http://amigo.geneontology.org/amigo/term/GO:0045656	Cdk6
0.196701	1	7	23.507	Glycosylceramide biosynthetic process	http://amigo.geneontology.org/amigo/term/GO:0046476	B3galt1
0.196701	1	7	23.507	Negative regulation of photoreceptor cell differentiation	http://amigo.geneontology.org/amigo/term/GO:0046533	Sox9
0.196701	2	52	6.3288	Regulation of centrosome cycle	http://amigo.geneontology.org/amigo/term/GO:0046605	Rock2 Cep295
0.196701	8	632	2.0829	Embryonic morphogenesis	http://amigo.geneontology.org/amigo/term/GO:0048598	Sox9 Cep290 Zfp36l1 Itga4 Sobp Inhba Gli2 Bmpr2
0.196701	2	53	6.20939	Oocyte development	http://amigo.geneontology.org/amigo/term/GO:0048599	Tut4 Kmt2d
0.196701	1	7	23.507	Pronephros development	http://amigo.geneontology.org/amigo/term/GO:0048793	Cep290
0.196701	11	998	1.81366	Negative regulation of developmental process	http://amigo.geneontology.org/amigo/term/GO:0051093	Sox9 Rock2 Zfp36l1 Nfatc3 Cdk6 Inhba Foxo1 Gli2 Bmpr2 Usf3 Gm38394
0.196701	1	7	23.507	Negative regulation of hair follicle development	http://amigo.geneontology.org/amigo/term/GO:0051799	Inhba
0.196701	2	52	6.3288	Face development	http://amigo.geneontology.org/amigo/term/GO:0060324	Arid5b Zfp950
0.196701	1	7	23.507	Trachea cartilage development	http://amigo.geneontology.org/amigo/term/GO:0060534	Sox9
0.196701	2	51	6.4529	Adipose tissue development	http://amigo.geneontology.org/amigo/term/GO:0060612	Arid5b 4932438A13Rik
0.196701	1	7	23.507	Regulation of branching involved in lung morphogenesis	http://amigo.geneontology.org/amigo/term/GO:0061046	Sox9
0.196701	1	7	23.507	Centriole elongation	http://amigo.geneontology.org/amigo/term/GO:0061511	Cep295
0.196701	1	7	23.507	Negative regulation of chemokine-mediated signaling pathway	http://amigo.geneontology.org/amigo/term/GO:0070100	Slit3
0.196701	3	126	3.91783	Endothelium development	http://amigo.geneontology.org/amigo/term/GO:0003158	Rock2 Bmpr2 Heg1
0.196701	2	53	6.20939	Cellular response to cAMP	http://amigo.geneontology.org/amigo/term/GO:0071320	Zfp36l1 Akap9
0.196701	1	7	23.507	Cellular response to hyperoxia	http://amigo.geneontology.org/amigo/term/GO:0071455	Foxo1
0.196701	1	7	23.507	Tricuspid valve morphogenesis	http://amigo.geneontology.org/amigo/term/GO:0003186	Bmpr2
0.196701	1	7	23.507	Renal vesicle formation	http://amigo.geneontology.org/amigo/term/GO:0072033	Sox9
0.196701	1	7	23.507	Metanephric nephron tubule morphogenesis	http://amigo.geneontology.org/amigo/term/GO:0072282	Sox9
0.196701	1	7	23.507	Cardiac muscle cell-cardiac muscle cell adhesion	http://amigo.geneontology.org/amigo/term/GO:0086042	Dsg2
0.199015	3	127	3.88698	Regulation of DNA repair	http://amigo.geneontology.org/amigo/term/GO:0006282	Fmn2 Arid2 Dhx9
0.199015	3	127	3.88698	Phosphatidylinositol 3-kinase signaling	http://amigo.geneontology.org/amigo/term/GO:0014065	Sox9 Zfp36l1 Nedd4
0.199499	2	54	6.0944	Body morphogenesis	http://amigo.geneontology.org/amigo/term/GO:0010171	Arid5b Zfp950
0.199499	2	54	6.0944	Blastocyst formation	http://amigo.geneontology.org/amigo/term/GO:0001825	Cnot3 Tet1

## Sheet: F GO CC
Enrichment FDR	nGenes	Pathway Genes	Fold Enrichment	Pathway	URL	Genes
1.78428e-05	20	787	4.18167	Nuclear body	http://amigo.geneontology.org/amigo/term/GO:0016604	Plagl1 Trip11 Crebbp Ncam2 Setbp1 Raph1 Kmt2e Luc7l2 Atf7ip Rbbp6 Mki67 Aff2 Zfhx3 Srrm2 Gatad2b Dhx9 Gli2 Srcap Ddx17 Naa15
0.00260217	3	9	54.8496	RISC-loading complex	http://amigo.geneontology.org/amigo/term/GO:0070578	Ago3 Dicer1 Dhx9
0.00441104	3	14	35.2605	RISC complex	http://amigo.geneontology.org/amigo/term/GO:0016442	Ago3 Dicer1 Dhx9
0.00441104	3	14	35.2605	RNAi effector complex	http://amigo.geneontology.org/amigo/term/GO:0031332	Ago3 Dicer1 Dhx9
0.00441104	8	226	5.82474	Cytoplasmic ribonucleoprotein granule	http://amigo.geneontology.org/amigo/term/GO:0036464	Rock2 Helz Zfp36l1 Ago3 Tut4 Cnot3 Prrc2c Dhx9
0.00527595	8	239	5.50791	Ribonucleoprotein granule	http://amigo.geneontology.org/amigo/term/GO:0035770	Rock2 Helz Zfp36l1 Ago3 Tut4 Cnot3 Prrc2c Dhx9
0.0100154	4	50	13.1639	Cis-Golgi network	http://amigo.geneontology.org/amigo/term/GO:0005801	Trip11 Golgb1 Bcl9 Akap9
0.0108854	12	607	3.25303	Centrosome	http://amigo.geneontology.org/amigo/term/GO:0005813	Cep290 Rock2 Sfi1 Cenpf Rbbp6 Cep350 Ccdc15 Cdk6 Akap9 Dhx9 Cep295 Cspp1
0.0108854	19	1292	2.41984	Microtubule cytoskeleton	http://amigo.geneontology.org/amigo/term/GO:0015630	Nav1 Cep290 Rock2 Sfi1 Cenpf Fmn2 Macf1 Kmt2e Rbbp6 Cep350 Dnah17 Ccdc15 Cdk6 Akap9 Yeats2 Dhx9 Cenpe Cep295 Cspp1
0.0195508	9	403	3.67479	Nuclear speck	http://amigo.geneontology.org/amigo/term/GO:0016607	Trip11 Kmt2e Luc7l2 Rbbp6 Aff2 Srrm2 Gatad2b Gli2 Ddx17
0.0195508	4	70	9.40279	Histone methyltransferase complex	http://amigo.geneontology.org/amigo/term/GO:0035097	Mga Kmt2c Ncoa6 Kmt2d
0.0195508	18	1296	2.2854	Supramolecular complex	http://amigo.geneontology.org/amigo/term/GO:0099080	Nav1 Rock2 Helz Zfp36l1 Mtbp Cenpf Fmn2 Macf1 Ago3 Dnah17 Tut4 Cnot3 Hrc Prrc2c Dhx9 Cenpe Cep295 Cspp1
0.0195508	3	30	16.4549	Endoribonuclease complex	http://amigo.geneontology.org/amigo/term/GO:1902555	Ago3 Dicer1 Dhx9
0.0239135	13	797	2.68398	Microtubule organizing center	http://amigo.geneontology.org/amigo/term/GO:0005815	Cep290 Rock2 Sfi1 Cenpf Kmt2e Rbbp6 Cep350 Ccdc15 Cdk6 Akap9 Dhx9 Cep295 Cspp1
0.027935	18	1356	2.18428	Catalytic complex	http://amigo.geneontology.org/amigo/term/GO:1902494	Crebbp Ago3 Gnao1 Nedd4 Mga Dnah17 Rsf1 Kmt2c Ncoa6 Srrm2 Cdk6 Dicer1 Gatad2b Dhx9 Kmt2d Srcap Naa15 Msl2
0.0542446	4	98	6.71628	Methyltransferase complex	http://amigo.geneontology.org/amigo/term/GO:0034708	Mga Kmt2c Ncoa6 Kmt2d
0.0542446	2	14	23.507	MLL3/4 complex	http://amigo.geneontology.org/amigo/term/GO:0044666	Kmt2c Kmt2d
0.0753286	15	1161	2.12595	Nuclear protein-containing complex	http://amigo.geneontology.org/amigo/term/GO:0140513	Crebbp Luc7l2 Mga Med13 Rsf1 Kmt2c Bcl9 Ncoa6 Srrm2 Cdk6 Gatad2b Asxl3 Kmt2d Srcap Msl2
0.0890067	8	444	2.96484	Transcription regulator complex	http://amigo.geneontology.org/amigo/term/GO:0005667	Sox9 Atf7ip Arid2 Mga Bcl9 Zfhx3 Gatad2b Naa15
0.117045	15	1241	1.98891	Chromosome	http://amigo.geneontology.org/amigo/term/GO:0005694	Mtbp Crebbp Cenpf Ash1l Ago3 Kmt2e Rbbp6 Mki67 Nedd4 Rsf1 Gatad2b Dhx9 Cenpe Srcap Nsd3
0.117045	7	384	2.99959	Spindle	http://amigo.geneontology.org/amigo/term/GO:0005819	Cenpf Fmn2 Cep350 Yeats2 Cenpe Cep295 Cspp1
0.117045	3	70	7.05209	SWI/SNF superfamily-type complex	http://amigo.geneontology.org/amigo/term/GO:0070603	Rsf1 Gatad2b Srcap
0.117045	3	71	6.95277	ATPase complex	http://amigo.geneontology.org/amigo/term/GO:1904949	Rsf1 Gatad2b Srcap
0.121791	4	138	4.76953	Centriole	http://amigo.geneontology.org/amigo/term/GO:0005814	Cep290 Sfi1 Cep350 Cep295
0.141345	9	609	2.43176	Chromatin	http://amigo.geneontology.org/amigo/term/GO:0000785	Mtbp Crebbp Kmt2e Nedd4 Rsf1 Gatad2b Dhx9 Srcap Nsd3
0.156279	3	84	5.87675	P-body	http://amigo.geneontology.org/amigo/term/GO:0000932	Zfp36l1 Ago3 Cnot3
0.156279	3	85	5.80761	Protein acetyltransferase complex	http://amigo.geneontology.org/amigo/term/GO:0031248	Crebbp Naa15 Msl2
0.156279	3	85	5.80761	Acetyltransferase complex	http://amigo.geneontology.org/amigo/term/GO:1902493	Crebbp Naa15 Msl2
0.169528	1	3	54.8496	Collagen type IX trimer	http://amigo.geneontology.org/amigo/term/GO:0005594	Col9a1
0.169528	1	3	54.8496	PR-DUB complex	http://amigo.geneontology.org/amigo/term/GO:0035517	Asxl3
0.169528	1	3	54.8496	Inhibin complex	http://amigo.geneontology.org/amigo/term/GO:0043511	Inhba
0.187691	1	4	41.1372	FACIT collagen trimer	http://amigo.geneontology.org/amigo/term/GO:0005593	Col9a1
0.187691	11	916	1.97602	Nucleolus	http://amigo.geneontology.org/amigo/term/GO:0005730	Ewsr1 Fmn2 Tra2a Rbbp6 Mki67 Diaph2 Tut4 Dhx9 Gli2 Ddx17 Gm38394
0.187691	3	99	4.98633	Endoplasmic reticulum-Golgi intermediate compartment	http://amigo.geneontology.org/amigo/term/GO:0005793	Trip11 Golgb1 Dicer1
0.187691	2	40	8.22744	Mediator complex	http://amigo.geneontology.org/amigo/term/GO:0016592	Med13 Cdk6
0.187691	1	4	41.1372	Dendritic branch	http://amigo.geneontology.org/amigo/term/GO:0044307	Akap9
0.187691	1	4	41.1372	Photoreceptor distal connecting cilium	http://amigo.geneontology.org/amigo/term/GO:0120206	Cep290
0.187691	1	4	41.1372	Wnt-Frizzled-LRP5/6 complex	http://amigo.geneontology.org/amigo/term/GO:1990851	Lrp6

## Sheet: F GO MF
Enrichment FDR	nGenes	Pathway Genes	Fold Enrichment	Pathway	URL	Genes
2.86287e-05	5	19	43.3023	Histone methyltransferase activity (H3-K4 specific)	http://amigo.geneontology.org/amigo/term/GO:0042800	Ash1l Kmt2e Kmt2c Kmt2d Nsd3
5.16997e-05	11	244	7.41819	Transcription coactivator activity	http://amigo.geneontology.org/amigo/term/GO:0003713	Arid5b Ccar1 Crebbp Kmt2e Med13 Bcl9 Ncoa6 Dhx9 Kmt2d Ddx17 Dcc
7.06606e-05	14	448	5.14215	Transcription coregulator activity	http://amigo.geneontology.org/amigo/term/GO:0003712	Ewsr1 Arid5b Ccar1 Crebbp Kmt2e Atf7ip Med13 Rsf1 Bcl9 Ncoa6 Dhx9 Kmt2d Ddx17 Dcc
7.58861e-05	29	1791	2.66439	Transcription regulator activity	http://amigo.geneontology.org/amigo/term/GO:0140110	Sox9 Zim1 Ewsr1 Plagl1 Arid5b Ccar1 Crebbp Zfhx4 Hivep3 Kmt2e Atf7ip Nfatc3 Mga Med13 Rsf1 Bcl9 Ncoa6 Zfhx3 Bach2 Dhx9 Foxo1 Kmt2d Gli2 Ddx17 Dcc Klf12 Zfp971 Zfp950 Gm14326
0.000591753	5	46	17.8857	Histone-lysine N-methyltransferase activity	http://amigo.geneontology.org/amigo/term/GO:0018024	Ash1l Kmt2e Kmt2c Kmt2d Nsd3
0.00149225	5	61	13.4876	Lysine N-methyltransferase activity	http://amigo.geneontology.org/amigo/term/GO:0016278	Ash1l Kmt2e Kmt2c Kmt2d Nsd3
0.00149225	5	61	13.4876	Protein-lysine N-methyltransferase activity	http://amigo.geneontology.org/amigo/term/GO:0016279	Ash1l Kmt2e Kmt2c Kmt2d Nsd3
0.00149225	5	59	13.9448	Histone methyltransferase activity	http://amigo.geneontology.org/amigo/term/GO:0042054	Ash1l Kmt2e Kmt2c Kmt2d Nsd3
0.00464928	4	42	15.6713	Regulatory RNA binding	http://amigo.geneontology.org/amigo/term/GO:0061980	Ago3 Tut4 Dicer1 Dhx9
0.00744151	5	93	8.84671	N-methyltransferase activity	http://amigo.geneontology.org/amigo/term/GO:0008170	Ash1l Kmt2e Kmt2c Kmt2d Nsd3
0.00744151	5	92	8.94287	Protein methyltransferase activity	http://amigo.geneontology.org/amigo/term/GO:0008276	Ash1l Kmt2e Kmt2c Kmt2d Nsd3
0.00744151	22	1591	2.27535	Sequence-specific DNA binding	http://amigo.geneontology.org/amigo/term/GO:0043565	Sox9 Zim1 Plagl1 Arid5b Ccar1 Bnc2 Hivep3 Nfatc3 Mga Zfhx3 Bach2 Gatad2b Dhx9 Foxo1 Tet1 Kmt2d Gli2 Klf12 Zfp971 Zfp950 Gm14326 Gm38394
0.00929864	20	1420	2.31759	Transcription cis-regulatory region binding	http://amigo.geneontology.org/amigo/term/GO:0000976	Sox9 Zim1 Plagl1 Arid5b Ccar1 Bnc2 Hivep3 Nfatc3 Mga Zfhx3 Bach2 Dhx9 Foxo1 Kmt2d Gli2 Klf12 Zfp971 Zfp950 Gm14326 Gm38394
0.00929864	20	1424	2.31108	Transcription regulatory region nucleic acid binding	http://amigo.geneontology.org/amigo/term/GO:0001067	Sox9 Zim1 Plagl1 Arid5b Ccar1 Bnc2 Hivep3 Nfatc3 Mga Zfhx3 Bach2 Dhx9 Foxo1 Kmt2d Gli2 Klf12 Zfp971 Zfp950 Gm14326 Gm38394
0.0141621	17	1163	2.40527	RNA binding	http://amigo.geneontology.org/amigo/term/GO:0003723	Sox9 Ewsr1 Raver1 Helz Zfp36l1 Ankhd1 Rpusd2 Ago3 Tra2a Luc7l2 Aff2 Tut4 Srrm2 Dicer1 Dhx9 Ddx17 Srrm4
0.0141621	20	1493	2.20427	Sequence-specific double-stranded DNA binding	http://amigo.geneontology.org/amigo/term/GO:1990837	Sox9 Zim1 Plagl1 Arid5b Ccar1 Bnc2 Hivep3 Nfatc3 Mga Zfhx3 Bach2 Dhx9 Foxo1 Kmt2d Gli2 Klf12 Zfp971 Zfp950 Gm14326 Gm38394
0.0141621	4	66	9.97266	Promoter-specific chromatin binding	http://amigo.geneontology.org/amigo/term/GO:1990841	Zfp609 Dhx9 Foxo1 Gli2
0.0253352	20	1575	2.08951	Double-stranded DNA binding	http://amigo.geneontology.org/amigo/term/GO:0003690	Sox9 Zim1 Plagl1 Arid5b Ccar1 Bnc2 Hivep3 Nfatc3 Mga Zfhx3 Bach2 Dhx9 Foxo1 Kmt2d Gli2 Klf12 Zfp971 Zfp950 Gm14326 Gm38394
0.0274005	2	10	32.9098	SiRNA binding	http://amigo.geneontology.org/amigo/term/GO:0035197	Dicer1 Dhx9
0.0274005	2	10	32.9098	Histone methyltransferase activity (H3-K36 specific)	http://amigo.geneontology.org/amigo/term/GO:0046975	Ash1l Nsd3
0.0389444	5	152	5.41279	S-adenosylmethionine-dependent methyltransferase activity	http://amigo.geneontology.org/amigo/term/GO:0008757	Ash1l Kmt2e Kmt2c Kmt2d Nsd3
0.048106	15	1110	2.22363	RNA polymerase II cis-regulatory region sequence-specific DNA binding	http://amigo.geneontology.org/amigo/term/GO:0000978	Sox9 Zim1 Plagl1 Ccar1 Hivep3 Nfatc3 Mga Zfhx3 Bach2 Dhx9 Foxo1 Gli2 Klf12 Zfp950 Gm14326
0.0552578	15	1132	2.18042	Cis-regulatory region sequence-specific DNA binding	http://amigo.geneontology.org/amigo/term/GO:0000987	Sox9 Zim1 Plagl1 Ccar1 Hivep3 Nfatc3 Mga Zfhx3 Bach2 Dhx9 Foxo1 Gli2 Klf12 Zfp950 Gm14326
0.0662079	16	1285	2.04886	DNA-binding transcription factor activity, RNA polymerase II-specific	http://amigo.geneontology.org/amigo/term/GO:0000981	Sox9 Zim1 Plagl1 Zfhx4 Hivep3 Nfatc3 Mga Zfhx3 Bach2 Foxo1 Kmt2d Gli2 Klf12 Zfp971 Zfp950 Gm14326
0.0662079	6	258	3.82672	Microtubule binding	http://amigo.geneontology.org/amigo/term/GO:0008017	Cenpf Fmn2 Macf1 Cep350 Cenpe Cep295
0.0662079	11	730	2.4795	Zinc ion binding	http://amigo.geneontology.org/amigo/term/GO:0008270	Crebbp Zfhx4 Kdm5c Bnc2 Rbbp6 Tut4 Zfhx3 Gatad2b Tet1 Gli2 Peg10
0.0838136	16	1324	1.98851	RNA polymerase II transcription regulatory region sequence-specific DNA binding	http://amigo.geneontology.org/amigo/term/GO:0000977	Sox9 Zim1 Plagl1 Ccar1 Hivep3 Nfatc3 Mga Zfhx3 Bach2 Dhx9 Foxo1 Gli2 Klf12 Zfp971 Zfp950 Gm14326
0.0957903	2	22	14.959	Hyaluronic acid binding	http://amigo.geneontology.org/amigo/term/GO:0005540	Hapln1 Susd5
0.097323	9	571	2.59359	Transcription factor binding	http://amigo.geneontology.org/amigo/term/GO:0008134	Sox9 Crebbp Cenpf Arid2 Med13 Ncoa6 Yeats2 Foxo1 Gli2
0.0997661	16	1365	1.92878	DNA-binding transcription factor activity	http://amigo.geneontology.org/amigo/term/GO:0003700	Sox9 Zim1 Plagl1 Zfhx4 Hivep3 Nfatc3 Mga Zfhx3 Bach2 Foxo1 Kmt2d Gli2 Klf12 Zfp971 Zfp950 Gm14326
0.100514	5	209	3.93658	Methyltransferase activity	http://amigo.geneontology.org/amigo/term/GO:0008168	Ash1l Kmt2e Kmt2c Kmt2d Nsd3
0.117518	5	220	3.73975	Transferase activity, transferring one-carbon groups	http://amigo.geneontology.org/amigo/term/GO:0016741	Ash1l Kmt2e Kmt2c Kmt2d Nsd3
0.117518	2	27	12.1888	Endoribonuclease activity, producing 5 -phosphomonoesters	http://amigo.geneontology.org/amigo/term/GO:0016891	Ago3 Dicer1
0.117518	2	27	12.1888	Thyroid hormone receptor binding	http://amigo.geneontology.org/amigo/term/GO:0046966	Med13 Ncoa6
0.124316	6	336	2.93837	DNA-binding transcription repressor activity	http://amigo.geneontology.org/amigo/term/GO:0001217	Nfatc3 Zfhx3 Bach2 Foxo1 Klf12 Zfp971
0.124316	6	336	2.93837	DNA-binding transcription repressor activity, RNA polymerase II-specific	http://amigo.geneontology.org/amigo/term/GO:0001227	Nfatc3 Zfhx3 Bach2 Foxo1 Klf12 Zfp971
0.124316	3	80	6.17058	Double-stranded RNA binding	http://amigo.geneontology.org/amigo/term/GO:0003725	Ago3 Dicer1 Dhx9
0.124316	4	154	4.274	Helicase activity	http://amigo.geneontology.org/amigo/term/GO:0004386	Helz Dicer1 Dhx9 Ddx17
0.124316	1	3	54.8496	Ribonuclease III activity	http://amigo.geneontology.org/amigo/term/GO:0004525	Dicer1
0.124316	3	89	5.54659	Beta-catenin binding	http://amigo.geneontology.org/amigo/term/GO:0008013	Sox9 Bcl9 Foxo1
0.124316	1	3	54.8496	Double-stranded RNA-specific ribonuclease activity	http://amigo.geneontology.org/amigo/term/GO:0032296	Dicer1
0.124316	2	30	10.9699	MiRNA binding	http://amigo.geneontology.org/amigo/term/GO:0035198	Ago3 Tut4
0.124316	2	34	9.67935	BHLH transcription factor binding	http://amigo.geneontology.org/amigo/term/GO:0043425	Sox9 Crebbp
0.124316	1	3	54.8496	Polydeoxyribonucleotide 5 -hydroxyl-kinase activity	http://amigo.geneontology.org/amigo/term/GO:0046404	N4bp2
0.124316	1	3	54.8496	Phosphothreonine residue binding	http://amigo.geneontology.org/amigo/term/GO:0050816	Nedd4
0.124316	1	3	54.8496	Polydeoxyribonucleotide kinase activity	http://amigo.geneontology.org/amigo/term/GO:0051733	N4bp2
0.124316	1	3	54.8496	Polynucleotide kinase activity	http://amigo.geneontology.org/amigo/term/GO:0051734	N4bp2
0.124316	1	3	54.8496	Coreceptor activity involved in Wnt signaling pathway	http://amigo.geneontology.org/amigo/term/GO:0071936	Lrp6
0.124316	1	3	54.8496	Transcription regulator activator activity	http://amigo.geneontology.org/amigo/term/GO:0140537	Nsd3
0.124316	1	3	54.8496	RISC complex binding	http://amigo.geneontology.org/amigo/term/GO:1905172	Dhx9
0.138643	1	4	41.1372	Regulatory region RNA binding	http://amigo.geneontology.org/amigo/term/GO:0001069	Dhx9
0.138643	6	365	2.70491	Tubulin binding	http://amigo.geneontology.org/amigo/term/GO:0015631	Cenpf Fmn2 Macf1 Cep350 Cenpe Cep295
0.138643	1	4	41.1372	Mu-type opioid receptor binding	http://amigo.geneontology.org/amigo/term/GO:0031852	Gnao1
0.138643	1	4	41.1372	DNA/RNA helicase activity	http://amigo.geneontology.org/amigo/term/GO:0033677	Dhx9
0.138643	1	4	41.1372	3 -5 RNA helicase activity	http://amigo.geneontology.org/amigo/term/GO:0034458	Dhx9
0.138643	1	4	41.1372	Histone H3-tri/di/monomethyl-lysine-4 demethylase activity	http://amigo.geneontology.org/amigo/term/GO:0034647	Kdm5c
0.138643	1	4	41.1372	Corticotropin-releasing hormone receptor 1 binding	http://amigo.geneontology.org/amigo/term/GO:0051430	Gnao1
0.138643	1	4	41.1372	Polynucleotide 5 -hydroxyl-kinase activity	http://amigo.geneontology.org/amigo/term/GO:0051731	N4bp2
0.138643	1	4	41.1372	Methylcytosine dioxygenase activity	http://amigo.geneontology.org/amigo/term/GO:0070579	Tet1
0.138643	1	4	41.1372	Single-stranded 3 -5 DNA helicase activity	http://amigo.geneontology.org/amigo/term/GO:1990518	Dhx9
0.144813	2	41	8.02677	Endonuclease activity, active with either ribo- or deoxyribonucleic acids and producing 5 -phosphomonoesters	http://amigo.geneontology.org/amigo/term/GO:0016893	Ago3 Dicer1
0.154714	5	279	2.9489	Histone binding	http://amigo.geneontology.org/amigo/term/GO:0042393	Kmt2e Rsf1 Yeats2 Kmt2d Srcap
0.157557	8	600	2.19398	Chromatin binding	http://amigo.geneontology.org/amigo/term/GO:0003682	Sox9 Crebbp Ash1l Zfp609 Dhx9 Foxo1 Asxl3 Gli2
0.157557	1	5	32.9098	C-X3-C chemokine binding	http://amigo.geneontology.org/amigo/term/GO:0019960	Itga4
0.157557	1	5	32.9098	SUMO polymer binding	http://amigo.geneontology.org/amigo/term/GO:0032184	Sobp
0.157557	1	5	32.9098	Type II activin receptor binding	http://amigo.geneontology.org/amigo/term/GO:0070699	Inhba
0.158021	7	492	2.34114	DNA-binding transcription activator activity, RNA polymerase II-specific	http://amigo.geneontology.org/amigo/term/GO:0001228	Sox9 Plagl1 Nfatc3 Mga Foxo1 Kmt2d Gli2
0.159998	7	499	2.3083	DNA-binding transcription activator activity	http://amigo.geneontology.org/amigo/term/GO:0001216	Sox9 Plagl1 Nfatc3 Mga Foxo1 Kmt2d Gli2
0.159998	5	291	2.8273	MRNA binding	http://amigo.geneontology.org/amigo/term/GO:0003729	Zfp36l1 Luc7l2 Srrm2 Dhx9 Srrm4
0.159998	1	6	27.4248	Alpha-N-acetylneuraminate alpha-2,8-sialyltransferase activity	http://amigo.geneontology.org/amigo/term/GO:0003828	St8sia2
0.159998	1	6	27.4248	Netrin receptor activity	http://amigo.geneontology.org/amigo/term/GO:0005042	Dcc
0.159998	1	6	27.4248	UDP-galactose:beta-N-acetylglucosamine beta-1,3-galactosyltransferase activity	http://amigo.geneontology.org/amigo/term/GO:0008499	B3galt1
0.159998	1	6	27.4248	Kinetochore binding	http://amigo.geneontology.org/amigo/term/GO:0043515	Cenpe
0.159998	1	6	27.4248	Corticotropin-releasing hormone receptor binding	http://amigo.geneontology.org/amigo/term/GO:0051429	Gnao1
0.159998	1	6	27.4248	Uridylyltransferase activity	http://amigo.geneontology.org/amigo/term/GO:0070569	Tut4
0.159998	1	6	27.4248	Pre-miRNA binding	http://amigo.geneontology.org/amigo/term/GO:0070883	Dicer1
0.159998	1	6	27.4248	Polysome binding	http://amigo.geneontology.org/amigo/term/GO:1905538	Dhx9
0.163326	2	50	6.58195	2-oxoglutarate-dependent dioxygenase activity	http://amigo.geneontology.org/amigo/term/GO:0016706	Kdm5c Tet1
0.170595	2	52	6.3288	Nuclear receptor coactivator activity	http://amigo.geneontology.org/amigo/term/GO:0030374	Ccar1 Ncoa6
0.170595	1	7	23.507	Histone H3-methyl-lysine-4 demethylase activity	http://amigo.geneontology.org/amigo/term/GO:0032453	Kdm5c
0.170595	1	7	23.507	Inhibin binding	http://amigo.geneontology.org/amigo/term/GO:0034711	Inhba
0.170595	1	7	23.507	MRF binding	http://amigo.geneontology.org/amigo/term/GO:0043426	Crebbp
0.170595	1	7	23.507	Histone methyltransferase activity (H3-K27 specific)	http://amigo.geneontology.org/amigo/term/GO:0046976	Nsd3
0.170595	1	7	23.507	BMP receptor activity	http://amigo.geneontology.org/amigo/term/GO:0098821	Bmpr2
0.172367	2	54	6.0944	Protein kinase A binding	http://amigo.geneontology.org/amigo/term/GO:0051018	Sox9 Akap9
0.181327	1	8	20.5686	G-quadruplex RNA binding	http://amigo.geneontology.org/amigo/term/GO:0002151	Aff2
0.181327	3	133	3.71163	Endonuclease activity	http://amigo.geneontology.org/amigo/term/GO:0004519	Ago3 N4bp2 Dicer1
0.181327	1	9	18.2832	Low-density lipoprotein particle receptor activity	http://amigo.geneontology.org/amigo/term/GO:0005041	Lrp6
0.181327	4	227	2.89954	Protein C-terminus binding	http://amigo.geneontology.org/amigo/term/GO:0008022	Cenpf Mki67 Nedd4 Prrc2c
0.181327	1	9	18.2832	Toxin transmembrane transporter activity	http://amigo.geneontology.org/amigo/term/GO:0019534	Lrp6
0.181327	1	9	18.2832	Sodium channel inhibitor activity	http://amigo.geneontology.org/amigo/term/GO:0019871	Nedd4
0.181327	1	9	18.2832	Opioid receptor binding	http://amigo.geneontology.org/amigo/term/GO:0031628	Gnao1
0.181327	1	8	20.5686	Beta-2 adrenergic receptor binding	http://amigo.geneontology.org/amigo/term/GO:0031698	Nedd4
0.181327	1	9	18.2832	G protein-coupled serotonin receptor binding	http://amigo.geneontology.org/amigo/term/GO:0031821	Gnao1
0.181327	1	8	20.5686	Nucleoside-triphosphate diphosphatase activity	http://amigo.geneontology.org/amigo/term/GO:0047429	Dhx9
0.181327	1	9	18.2832	Roundabout binding	http://amigo.geneontology.org/amigo/term/GO:0048495	Slit3
0.181327	1	8	20.5686	Beta-1,3-galactosyltransferase activity	http://amigo.geneontology.org/amigo/term/GO:0048531	B3galt1
0.181327	1	9	18.2832	Phosphoserine residue binding	http://amigo.geneontology.org/amigo/term/GO:0050815	Nedd4
0.181327	1	9	18.2832	Importin-alpha family protein binding	http://amigo.geneontology.org/amigo/term/GO:0061676	Dhx9
0.181327	2	58	5.6741	RNA polymerase binding	http://amigo.geneontology.org/amigo/term/GO:0070063	Nedd4 Dhx9
0.181327	7	553	2.0829	ATP-dependent activity	http://amigo.geneontology.org/amigo/term/GO:0140657	Helz Atf7ip Dnah17 Dicer1 Dhx9 Cenpe Ddx17
0.189289	2	63	5.22377	Endoribonuclease activity	http://amigo.geneontology.org/amigo/term/GO:0004521	Ago3 Dicer1
0.194699	11	1064	1.70116	Transition metal ion binding	http://amigo.geneontology.org/amigo/term/GO:0046914	Crebbp Zfhx4 Kdm5c Bnc2 Rbbp6 Tut4 Zfhx3 Gatad2b Tet1 Gli2 Peg10
0.194699	1	10	16.4549	Histone methyltransferase activity (H3-K9 specific)	http://amigo.geneontology.org/amigo/term/GO:0046974	Ash1l
0.194699	1	10	16.4549	Activin receptor binding	http://amigo.geneontology.org/amigo/term/GO:0070697	Inhba
0.197738	2	66	4.98633	Microtubule motor activity	http://amigo.geneontology.org/amigo/term/GO:0003777	Dnah17 Cenpe

[truncated: 1 more sheets: F_KEGG]
