# Supplementary material for: Sex-biased gene and microRNA expression in the developing mouse brain is associated with neurodevelopmental functions and neurological phenotypes
Source: Biol Sex Differ. 2023 Sep 7;14:57. doi: 10.1186/s13293-023-00538-3 (PMC10486049; doi:10.1186/s13293-023-00538-3)
Supplement: Supplementary file 3 — Additional file 3: Data S2. Excel file providing the complete small RNA-seq and Gene ontology analysis results. Data is separated into sheets by sex (Purple for Female analyses; Green for Male analyses). [file 13293_2023_538_MOESM3_ESM.xlsx]

## Sheet: DESeq2 DE miRNAs
miRBase miRNA	baseMean	log2FoldChange	lfcSE	stat	pvalue	padj
mmu-miR-205-5p	51089.3	5.04925	0.220973	22.85	1.46e-115	1.23e-112
mmu-miR-10a-5p	102292	-2.76281	0.156371	-17.6683	7.36e-70	3.09e-67
mmu-miR-10b-5p	82856.9	-2.52507	0.154505	-16.343	4.88e-60	1.37e-57
mmu-miR-199a-5p	34765.5	1.89404	0.147185	12.8684	6.78e-38	1.33e-35
mmu-miR-206-3p	57919.4	4.00916	0.311836	12.8566	7.9e-38	1.33e-35
mmu-miR-200b-3p	42706	2.88162	0.243046	11.8562	2e-32	2.8e-30
mmu-miR-153-3p	1459.67	-3.10971	0.266599	-11.6644	1.94e-31	2.33e-29
mmu-miR-378a-3p	31970.6	1.87669	0.161309	11.6341	2.76e-31	2.91e-29
mmu-miR-203-3p	22742	1.55554	0.141087	11.0254	2.88e-28	2.69e-26
mmu-miR-200b-5p	996.265	5.41715	0.510363	10.6143	2.56e-26	2.15e-24
mmu-miR-200c-3p	19657.4	3.16342	0.309302	10.2276	1.49e-24	1.14e-22
mmu-miR-429-3p	6645.58	2.32656	0.230944	10.0742	7.19e-24	5.04e-22
mmu-miR-200a-3p	3750.59	1.88465	0.204441	9.21853	3.01e-20	1.95e-18
mmu-miR-133a-3p	18243	2.75827	0.302813	9.10882	8.33e-20	5e-18
mmu-miR-340-5p	58239.2	-1.44691	0.159504	-9.07128	1.18e-19	6.59e-18
mmu-miR-101a-3p	24709.8	-1.71161	0.193398	-8.85024	8.73e-19	4.59e-17
mmu-miR-214-3p	11791.2	2.37999	0.281526	8.45391	2.82e-17	1.39e-15
mmu-miR-483-3p	4836.59	2.2488	0.269407	8.3472	6.99e-17	3.27e-15
mmu-miR-199a-3p	265283	1.18691	0.143082	8.2953	1.08e-16	4.79e-15
mmu-miR-384-3p	7154.25	-1.66314	0.200901	-8.27843	1.25e-16	5e-15
mmu-miR-199b-3p	263975	1.18395	0.142964	8.28146	1.22e-16	5e-15
mmu-miR-135a-5p	70723.1	-1.37385	0.169304	-8.11466	4.87e-16	1.86e-14
mmu-miR-135b-5p	38135.9	-1.24342	0.159059	-7.8174	5.39e-15	1.97e-13
mmu-miR-10b-3p	808.54	-2.41643	0.312265	-7.73839	1.01e-14	3.53e-13
mmu-miR-214-5p	2305.88	1.62041	0.216334	7.49033	6.87e-14	2.31e-12
mmu-miR-19a-3p	705.583	-2.4703	0.33103	-7.46246	8.49e-14	2.75e-12
mmu-miR-19b-3p	4440.08	-1.75646	0.244323	-7.18911	6.52e-13	2.03e-11
mmu-miR-486b-5p	37832.1	1.09512	0.152648	7.17414	7.28e-13	2.19e-11
mmu-miR-615-3p	6601.12	-1.60656	0.225078	-7.13782	9.48e-13	2.75e-11
mmu-miR-486a-5p	37835.5	1.09041	0.153555	7.10109	1.24e-12	3.47e-11
mmu-miR-376c-3p	4083.5	-1.47664	0.208884	-7.06917	1.56e-12	4.23e-11
mmu-miR-872-5p	12549.9	-1.58791	0.230674	-6.88378	5.83e-12	1.53e-10
mmu-miR-335-5p	112738	-1.61643	0.235614	-6.86049	6.86e-12	1.75e-10
mmu-miR-137-3p	2564.06	-1.56596	0.233883	-6.69548	2.15e-11	5.32e-10
mmu-miR-9-3p	885160	-1.20951	0.182703	-6.62009	3.59e-11	8.63e-10
mmu-miR-485-3p	28870.8	1.08288	0.164455	6.58462	4.56e-11	1.07e-09
mmu-miR-133b-3p	679.73	3.93429	0.621221	6.33315	2.4e-10	5.46e-09
mmu-miR-374b-5p	7377.33	-1.17489	0.187382	-6.27001	3.61e-10	7.99e-09
mmu-miR-1a-3p	15303.8	1.1737	0.190406	6.16421	7.08e-10	1.53e-08
mmu-miR-673-5p	8688.12	1.09413	0.177648	6.15898	7.32e-10	1.54e-08
mmu-miR-351-5p	34872.3	1.0608	0.180122	5.88933	3.88e-09	7.95e-08
mmu-let-7d-3p	21223.2	1.10413	0.189247	5.83433	5.4e-09	1.08e-07
mmu-miR-7b-5p	40158.5	-1.01867	0.175428	-5.80676	6.37e-09	1.25e-07
mmu-miR-219a-2-3p	12624.7	-0.866673	0.149841	-5.78397	7.3e-09	1.39e-07
mmu-miR-493-3p	402.262	3.91441	0.686966	5.69811	1.21e-08	2.26e-07
mmu-miR-7a-5p	334935	-1.26363	0.225759	-5.59725	2.18e-08	3.98e-07
mmu-miR-384-5p	12775	-0.798582	0.143946	-5.5478	2.89e-08	5.07e-07
mmu-miR-139-5p	16213.4	0.802069	0.1445	5.55063	2.85e-08	5.07e-07
mmu-miR-200a-5p	459.236	2.9077	0.529096	5.4956	3.89e-08	6.68e-07
mmu-miR-101b-3p	9406.05	-1.16715	0.213533	-5.4659	4.61e-08	7.75e-07
mmu-miR-218-5p	138848	-0.841125	0.154305	-5.45107	5.01e-08	8.26e-07
mmu-miR-21a-5p	60094.6	-1.01929	0.188111	-5.41856	6.01e-08	9.72e-07
mmu-miR-10a-3p	1426.61	-1.65741	0.307505	-5.38987	7.05e-08	1.12e-06
mmu-miR-369-3p	40239.5	-0.861796	0.161555	-5.33438	9.59e-08	1.49e-06
mmu-miR-493-5p	6548.16	1.02005	0.195703	5.21224	1.87e-07	2.85e-06
mmu-miR-382-3p	15487.2	-0.895645	0.172928	-5.1793	2.23e-07	3.34e-06
mmu-miR-337-5p	28552.7	0.79369	0.15711	5.0518	4.38e-07	6.46e-06
mmu-miR-378c	1642.09	1.47001	0.291562	5.04184	4.61e-07	6.69e-06
mmu-miR-15a-5p	4349.74	-1.22209	0.243238	-5.02428	5.05e-07	7.2e-06
mmu-miR-136-3p	6151.11	-0.991308	0.197617	-5.01631	5.27e-07	7.38e-06
mmu-miR-106b-5p	14546.7	-0.774081	0.156352	-4.9509	7.39e-07	1.02e-05
mmu-miR-369-5p	7051.88	-1.63988	0.331841	-4.94177	7.74e-07	1.05e-05
mmu-miR-301a-3p	684.731	-1.97151	0.410354	-4.80443	1.55e-06	2.07e-05
mmu-miR-96-5p	1544.24	-1.51543	0.315635	-4.8012	1.58e-06	2.07e-05
mmu-miR-18a-5p	2495.39	-1.17584	0.245664	-4.78637	1.7e-06	2.2e-05
mmu-miR-30e-5p	149051	-1.00276	0.210037	-4.77418	1.8e-06	2.28e-05
mmu-miR-320-3p	44084.2	0.745529	0.156215	4.77246	1.82e-06	2.28e-05
mmu-miR-1306-5p	2852.4	0.884704	0.189549	4.66741	3.05e-06	3.77e-05
mmu-miR-217-5p	5103.61	-0.890346	0.194311	-4.58207	4.6e-06	5.61e-05
mmu-miR-136-5p	1239.52	-1.99435	0.438548	-4.54763	5.43e-06	6.52e-05
mmu-miR-140-3p	111130	0.742579	0.164505	4.51401	6.36e-06	7.53e-05
mmu-miR-20a-5p	15552.6	-0.888525	0.201657	-4.40611	1.05e-05	0.000122929
mmu-miR-16-5p	322972	-0.858838	0.197923	-4.33926	1.43e-05	0.000164701
mmu-miR-181b-1-3p	751.278	-1.93871	0.458844	-4.22519	2.39e-05	0.000271321
mmu-miR-126a-5p	5129.77	-0.921258	0.218608	-4.21419	2.51e-05	0.000281088
mmu-miR-676-3p	19367.2	0.734642	0.175146	4.19445	2.74e-05	0.000302692
mmu-miR-22-3p	17435.7	-0.980278	0.234763	-4.17562	2.97e-05	0.000324583
mmu-miR-23b-3p	67305.9	0.590095	0.142616	4.13764	3.51e-05	0.000378336
mmu-miR-1247-5p	2356	0.857162	0.207552	4.12987	3.63e-05	0.000386402
mmu-miR-99a-5p	844444	-0.678667	0.164765	-4.11901	3.8e-05	0.000399999
mmu-miR-138-5p	1400.31	-1.00272	0.245591	-4.08289	4.45e-05	0.000450686
mmu-miR-708-3p	5241.54	-0.836379	0.204821	-4.08345	4.44e-05	0.000450686
mmu-miR-543-3p	54843.5	0.548788	0.13423	4.08842	4.34e-05	0.000450686
mmu-miR-133a-5p	95.7273	3.97375	0.984532	4.03619	5.43e-05	0.00054392
mmu-miR-154-3p	5272.35	-0.850558	0.211724	-4.01729	5.89e-05	0.000582486
mmu-miR-379-3p	7213.15	0.690729	0.174305	3.96277	7.41e-05	0.000724493
mmu-miR-540-3p	4855.73	0.686377	0.173853	3.94802	7.88e-05	0.000761729
mmu-miR-467e-5p	1630.69	-1.16388	0.29588	-3.93364	8.37e-05	0.000799607
mmu-miR-450b-3p	5539.45	0.802792	0.204258	3.93027	8.48e-05	0.000801779
mmu-miR-224-5p	9131.63	0.717338	0.182763	3.92496	8.67e-05	0.00081058
mmu-miR-23a-3p	40377.7	0.534618	0.137431	3.89008	0.000100213	0.000926143
mmu-miR-423-5p	13351.2	0.907734	0.234701	3.86762	0.000109902	0.00100465
mmu-miR-448-3p	5242.99	-0.937608	0.243025	-3.85807	0.000114286	0.00103349
mmu-miR-499-5p	474.052	1.88021	0.491106	3.82852	0.000128916	0.00115339
mmu-miR-151-3p	59154.5	0.508977	0.133822	3.8034	0.000142725	0.00126349
mmu-miR-431-5p	48893	0.578757	0.153703	3.76542	0.000166272	0.00145661
mmu-miR-874-3p	3890.94	0.731641	0.19498	3.75238	0.000175161	0.00151867
mmu-miR-669c-5p	2200.64	0.97006	0.259863	3.73297	0.000189238	0.00162397
mmu-miR-532-5p	27541.6	0.659281	0.17745	3.7153	0.000202966	0.00172419
mmu-miR-1251-5p	945.096	-1.58702	0.428513	-3.70355	0.000212602	0.00175746
mmu-miR-433-3p	111626	0.595075	0.160705	3.7029	0.000213152	0.00175746
mmu-miR-6538	53.1975	8.90004	2.40273	3.70413	0.000212114	0.00175746
mmu-miR-1839-5p	8206.87	-0.57129	0.155114	-3.68305	0.000230464	0.00188175
mmu-miR-503-3p	2066.79	0.817217	0.224042	3.6476	0.000264697	0.00214048
mmu-miR-181c-5p	23234.7	-0.62385	0.171961	-3.62785	0.000285789	0.00228903
mmu-miR-126a-3p	121196	-0.917815	0.25464	-3.60436	0.000312921	0.0024827
mmu-miR-376b-3p	15204.8	-0.741706	0.206204	-3.59696	0.000321962	0.00253056
mmu-miR-665-3p	2940.68	0.720047	0.202663	3.55292	0.000380977	0.00296668
mmu-miR-30b-5p	21425.1	-0.814943	0.23205	-3.51193	0.000444863	0.00340118
mmu-miR-322-3p	39046	0.539944	0.153698	3.51302	0.000443049	0.00340118
mmu-miR-351-3p	570.067	1.39599	0.397954	3.50792	0.00045163	0.00342181
mmu-miR-483-5p	211.647	3.03532	0.889092	3.41396	0.000640264	0.0048077
mmu-miR-542-3p	1975.73	-0.833689	0.245284	-3.39888	0.000676632	0.00501176
mmu-miR-484	52352.8	0.56043	0.16494	3.39778	0.000679358	0.00501176
mmu-miR-27b-3p	112227	0.452998	0.133721	3.38764	0.000704964	0.00515543
mmu-miR-193a-5p	297.851	2.31694	0.684508	3.38483	0.000712219	0.00516358
mmu-miR-219a-5p	228.913	-2.17225	0.645616	-3.36461	0.000766519	0.00550977
mmu-miR-34c-5p	2723.75	-0.715952	0.213578	-3.35219	0.000801761	0.00571424
mmu-miR-139-3p	757.321	1.1275	0.337099	3.34472	0.00082367	0.00582107
mmu-miR-488-3p	17566.9	-0.482951	0.145439	-3.32064	0.000898114	0.00629429
mmu-miR-3064-3p	46.8798	-5.51835	1.66529	-3.31374	0.000920576	0.00629434
mmu-miR-199b-5p	1123.79	1.16093	0.350131	3.31571	0.000914101	0.00629434
mmu-miR-677-3p	125.853	4.34121	1.30966	3.31477	0.000917177	0.00629434
mmu-miR-20b-5p	336.611	-1.48422	0.449046	-3.30528	0.000948825	0.00643518
mmu-miR-301a-5p	2203.66	-0.84156	0.255767	-3.29034	0.00100066	0.00673244
mmu-miR-652-3p	148061	0.534979	0.162926	3.28356	0.00102503	0.00684169
mmu-miR-6418-3p	20.3277	7.65348	2.35898	3.2444	0.001177	0.00779417
mmu-miR-376a-5p	8308.06	-0.809098	0.250326	-3.23217	0.00122852	0.00807178
mmu-miR-411-3p	16846.9	0.56679	0.175831	3.22348	0.00126641	0.00825624
mmu-miR-194-5p	9182.07	-0.843966	0.262259	-3.21806	0.00129059	0.00834911
mmu-miR-467a-5p	1871.19	-1.25492	0.390926	-3.21013	0.00132675	0.008453
mmu-miR-467b-5p	1871.19	-1.25492	0.390926	-3.21013	0.00132675	0.008453
mmu-miR-501-3p	40724.1	0.756759	0.237904	3.18095	0.00146795	0.00928229
mmu-miR-3057-3p	251.442	1.7536	0.553559	3.16787	0.00153561	0.00963769
mmu-miR-130a-3p	7336.41	-0.6926	0.218859	-3.1646	0.00155295	0.00967432
mmu-miR-690	1368.54	-1.3451	0.427617	-3.14557	0.00165762	0.0102504
mmu-miR-125a-3p	1605.18	0.706478	0.22526	3.13628	0.00171106	0.0104275
mmu-miR-574-3p	841.256	1.05313	0.335685	3.13727	0.00170532	0.0104275
mmu-miR-1949	191.716	2.89665	0.926177	3.12753	0.00176279	0.0106655
mmu-miR-106b-3p	26972.7	0.463324	0.148276	3.12474	0.00177961	0.0106903
mmu-miR-301b-3p	1266.12	-1.26809	0.406417	-3.12019	0.00180737	0.0107801
mmu-miR-127-3p	140603	0.543319	0.175985	3.08731	0.00201977	0.0119621
mmu-let-7f-5p	505765	-0.43395	0.141695	-3.06257	0.00219444	0.0129057
mmu-miR-346-5p	5540.52	0.58933	0.192572	3.06032	0.00221104	0.0129131
mmu-miR-296-3p	4399.15	0.66648	0.219067	3.04236	0.00234734	0.0136146
mmu-miR-1291	43.2428	7.81307	2.59251	3.01371	0.00258077	0.014866
mmu-miR-485-5p	5318.39	0.70988	0.237277	2.99177	0.00277362	0.0158681
mmu-miR-191-5p	89157.9	0.452825	0.151604	2.98689	0.0028183	0.0160148
mmu-miR-124-3p	238194	-0.471443	0.158534	-2.97378	0.00294159	0.0164925
mmu-miR-99b-3p	18303.5	0.456814	0.153609	2.97388	0.0029406	0.0164925
mmu-miR-667-5p	112.335	2.78753	0.945898	2.94697	0.00320905	0.0177553
mmu-miR-7658-5p	28.0956	8.20621	2.78315	2.94854	0.00319281	0.0177553
mmu-miR-205-3p	64.7515	4.68819	1.60336	2.92398	0.00345589	0.0189961
mmu-miR-335-3p	35354.3	-0.409727	0.14065	-2.91309	0.00357871	0.0195435
mmu-miR-216b-5p	5717.04	-0.552442	0.190006	-2.9075	0.00364331	0.0197679
mmu-miR-143-3p	118682	-0.610037	0.210013	-2.90477	0.00367527	0.0198135
mmu-miR-100-5p	261415	-0.466118	0.161044	-2.89436	0.00379934	0.0203518
mmu-miR-6960-5p	28.5448	8.34386	2.88754	2.88961	0.00385718	0.020531
mmu-miR-185-3p	309.065	1.28795	0.447849	2.87585	0.00402938	0.0213126
mmu-miR-370-5p	2126.03	0.638031	0.222706	2.86491	0.00417132	0.0219255
mmu-miR-1264-5p	224.742	-1.56723	0.550459	-2.84713	0.00441149	0.0226967
mmu-miR-127-5p	7211.23	-0.511709	0.179604	-2.84909	0.00438443	0.0226967
mmu-miR-503-5p	4807.38	0.50547	0.177602	2.84609	0.004426	0.0226967
mmu-miR-449a-3p	67.0531	3.31403	1.16351	2.84831	0.00439518	0.0226967
mmu-miR-20a-3p	841.447	-1.04516	0.368719	-2.83458	0.00458855	0.0233877
mmu-miR-148a-5p	430.229	1.15285	0.408644	2.82115	0.00478519	0.024243
mmu-miR-329-5p	2089.81	0.714713	0.254098	2.81275	0.00491202	0.0247366
mmu-miR-5113	126.268	2.59362	0.930503	2.78733	0.00531441	0.0266037
mmu-miR-190a-5p	180.736	-1.97333	0.710323	-2.77808	0.00546819	0.0272115
mmu-miR-29a-3p	3411.95	-0.601743	0.217747	-2.76349	0.00571867	0.0282906
mmu-miR-129-5p	25019.8	0.489339	0.177499	2.75685	0.00583612	0.0287028
mmu-miR-434-3p	174206	0.409996	0.149139	2.74909	0.00597602	0.02922
mmu-miR-378a-5p	325.884	1.5377	0.559744	2.74715	0.00601157	0.0292239
mmu-let-7e-5p	121306	0.532881	0.194636	2.73783	0.00618457	0.0298921
mmu-miR-30c-5p	235691	-0.427281	0.156259	-2.73444	0.00624872	0.0300296
mmu-miR-344-5p	27.8596	8.03627	2.94448	2.72926	0.00634761	0.0303315
mmu-miR-186-5p	39257.1	-0.546852	0.200518	-2.7272	0.00638751	0.0303497
mmu-miR-27a-5p	201.863	1.78641	0.656485	2.72117	0.00650507	0.0307346
mmu-miR-872-3p	1329.14	-0.859434	0.316731	-2.71345	0.00665861	0.0312843
mmu-miR-6540-5p	4538.82	0.49803	0.183783	2.70988	0.00673071	0.0314474
mmu-miR-221-3p	12780.5	0.415706	0.153751	2.70377	0.00685587	0.0316801
mmu-miR-1231-3p	27.0234	5.849	2.16323	2.70382	0.00685475	0.0316801
mmu-miR-301b-5p	409.084	-1.32333	0.49034	-2.6988	0.0069589	0.0319805
mmu-miR-675-3p	76.8919	3.13604	1.16521	2.6914	0.00711523	0.0325213
mmu-miR-496a-5p	69.7459	2.86089	1.06594	2.68391	0.00727658	0.0330789
mmu-miR-182-3p	126.75	2.16207	0.807474	2.67758	0.00741564	0.0335299
mmu-miR-30a-5p	584746	-0.412525	0.154425	-2.67137	0.00755426	0.0339494
mmu-miR-667-3p	9974.78	0.653505	0.244938	2.66804	0.00762954	0.0339494
mmu-miR-1968-3p	45.8655	3.6135	1.35382	2.66911	0.00760536	0.0339494
mmu-miR-7220-5p	22.0839	7.9138	2.97119	2.66351	0.00773303	0.0342289
mmu-miR-18b-5p	85.3446	-2.53777	0.95418	-2.65963	0.00782255	0.0344438
mmu-miR-5129-5p	13.9671	7.23718	2.72341	2.65739	0.0078748	0.0344932
mmu-miR-192-5p	1962.19	-0.663077	0.250884	-2.64296	0.00821842	0.0358119
mmu-miR-328-3p	19311.5	0.456013	0.173186	2.63308	0.0084614	0.0366637
mmu-miR-6715-5p	14.2151	7.30581	2.7763	2.63149	0.0085011	0.0366637
mmu-miR-7079-3p	20.6131	-6.34124	2.41634	-2.62432	0.00868233	0.037093
mmu-miR-145a-5p	4759.81	0.484801	0.184773	2.62377	0.00869621	0.037093
mmu-miR-3474	43.8958	3.49323	1.33211	2.62233	0.00873296	0.037093
mmu-miR-17-5p	11495.1	-0.507059	0.194018	-2.61346	0.00896296	0.0378787
mmu-let-7d-5p	105592	0.444508	0.17029	2.61031	0.00904606	0.0380387
mmu-miR-6986-5p	13.4284	7.16572	2.75568	2.60034	0.00931309	0.0389667
mmu-miR-344b-3p	102.71	2.71285	1.04518	2.59557	0.00944329	0.0393159
mmu-miR-434-5p	18500.5	-0.416618	0.160836	-2.59032	0.00958869	0.0397246
mmu-miR-450a-1-3p	485.848	-1.04565	0.404762	-2.58337	0.00978412	0.0403355
mmu-miR-668-3p	5495.44	0.517142	0.200745	2.57611	0.00999176	0.0409906
mmu-miR-1843a-5p	1607.26	-0.73312	0.284852	-2.57368	0.0100622	0.0410792
mmu-miR-27a-3p	3112.12	-0.507769	0.197526	-2.57064	0.010151	0.0412416
mmu-miR-376b-5p	1677.12	-0.920391	0.35846	-2.56763	0.0102398	0.0414021
mmu-miR-541-3p	622.248	-1.02375	0.401161	-2.55197	0.0107116	0.0426257
mmu-miR-322-5p	1975.54	-0.589095	0.230718	-2.55331	0.0106703	0.0426257
mmu-miR-574-5p	498.658	1.64231	0.644151	2.54957	0.0107856	0.0426257
mmu-miR-669h-5p	72.993	2.54795	0.997151	2.55523	0.0106118	0.0426257
mmu-miR-21a-3p	21.6623	5.45886	2.14137	2.54924	0.0107958	0.0426257
mmu-miR-551b-5p	97.5071	2.52776	0.994739	2.54113	0.0110494	0.0434232
mmu-miR-15b-5p	115991	0.408414	0.161533	2.52836	0.0114598	0.0448264
mmu-miR-98-5p	54849.9	-0.461239	0.184227	-2.50365	0.012292	0.0478593
mmu-miR-3095-3p	96.0137	2.72136	1.09033	2.4959	0.0125637	0.0486915
mmu-miR-467a-3p	101.736	2.33866	0.93978	2.48852	0.0128276	0.0492603
mmu-miR-467d-3p	101.736	2.33866	0.93978	2.48852	0.0128276	0.0492603

## Sheet: M-biased miRNAs (DESEq2)
miRNA	baseMean	log2FC	lfcSE	stat	P val	adj p val
mmu-miR-205-5p	51089.3	5.04925	0.220973	22.85	1.46e-115	1.23e-112
mmu-miR-206-3p	57919.4	4.00916	0.311836	12.8566	7.9e-38	1.33e-35
mmu-miR-199a-5p	34765.5	1.89404	0.147185	12.8684	6.78e-38	1.33e-35
mmu-miR-200b-3p	42706	2.88162	0.243046	11.8562	2e-32	2.8e-30
mmu-miR-378a-3p	31970.6	1.87669	0.161309	11.6341	2.76e-31	2.91e-29
mmu-miR-203-3p	22742	1.55554	0.141087	11.0254	2.88e-28	2.69e-26
mmu-miR-200b-5p	996.265	5.41715	0.510363	10.6143	2.56e-26	2.15e-24
mmu-miR-200c-3p	19657.4	3.16342	0.309302	10.2276	1.49e-24	1.14e-22
mmu-miR-429-3p	6645.58	2.32656	0.230944	10.0742	7.19e-24	5.04e-22
mmu-miR-200a-3p	3750.59	1.88465	0.204441	9.21853	3.01e-20	1.95e-18
mmu-miR-133a-3p	18243	2.75827	0.302813	9.10882	8.33e-20	5e-18
mmu-miR-214-3p	11791.2	2.37999	0.281526	8.45391	2.82e-17	1.39e-15
mmu-miR-483-3p	4836.59	2.2488	0.269407	8.3472	6.99e-17	3.27e-15
mmu-miR-199a-3p	265283	1.18691	0.143082	8.2953	1.08e-16	4.79e-15
mmu-miR-199b-3p	263975	1.18395	0.142964	8.28146	1.22e-16	5e-15
mmu-miR-214-5p	2305.88	1.62041	0.216334	7.49033	6.87e-14	2.31e-12
mmu-miR-486b-5p	37832.1	1.09512	0.152648	7.17414	7.28e-13	2.19e-11
mmu-miR-486a-5p	37835.5	1.09041	0.153555	7.10109	1.24e-12	3.47e-11
mmu-miR-485-3p	28870.8	1.08288	0.164455	6.58462	4.56e-11	1.07e-09
mmu-miR-133b-3p	679.73	3.93429	0.621221	6.33315	2.4e-10	5.46e-09
mmu-miR-1a-3p	15303.8	1.1737	0.190406	6.16421	7.08e-10	1.53e-08
mmu-miR-673-5p	8688.12	1.09413	0.177648	6.15898	7.32e-10	1.54e-08
mmu-miR-351-5p	34872.3	1.0608	0.180122	5.88933	3.88e-09	7.95e-08
mmu-let-7d-3p	21223.2	1.10413	0.189247	5.83433	5.4e-09	1.08e-07
mmu-miR-493-3p	402.262	3.91441	0.686966	5.69811	1.21e-08	2.26e-07
mmu-miR-139-5p	16213.4	0.802069	0.1445	5.55063	2.85e-08	5.07e-07
mmu-miR-200a-5p	459.236	2.9077	0.529096	5.4956	3.89e-08	6.68e-07
mmu-miR-493-5p	6548.16	1.02005	0.195703	5.21224	1.87e-07	2.85e-06
mmu-miR-337-5p	28552.7	0.79369	0.15711	5.0518	4.38e-07	6.46e-06
mmu-miR-378c	1642.09	1.47001	0.291562	5.04184	4.61e-07	6.69e-06
mmu-miR-320-3p	44084.2	0.745529	0.156215	4.77246	1.82e-06	2.28e-05
mmu-miR-1306-5p	2852.4	0.884704	0.189549	4.66741	3.05e-06	3.77e-05
mmu-miR-140-3p	111130	0.742579	0.164505	4.51401	6.36e-06	7.53e-05
mmu-miR-676-3p	19367.2	0.734642	0.175146	4.19445	2.74e-05	0.000302692
mmu-miR-23b-3p	67305.9	0.590095	0.142616	4.13764	3.51e-05	0.000378336
mmu-miR-1247-5p	2356	0.857162	0.207552	4.12987	3.63e-05	0.000386402
mmu-miR-543-3p	54843.5	0.548788	0.13423	4.08842	4.34e-05	0.000450686
mmu-miR-133a-5p	95.7273	3.97375	0.984532	4.03619	5.43e-05	0.00054392
mmu-miR-379-3p	7213.15	0.690729	0.174305	3.96277	7.41e-05	0.000724493
mmu-miR-540-3p	4855.73	0.686377	0.173853	3.94802	7.88e-05	0.000761729
mmu-miR-450b-3p	5539.45	0.802792	0.204258	3.93027	8.48e-05	0.000801779
mmu-miR-224-5p	9131.63	0.717338	0.182763	3.92496	8.67e-05	0.00081058
mmu-miR-23a-3p	40377.7	0.534618	0.137431	3.89008	0.000100213	0.000926143
mmu-miR-423-5p	13351.2	0.907734	0.234701	3.86762	0.000109902	0.00100465
mmu-miR-499-5p	474.052	1.88021	0.491106	3.82852	0.000128916	0.00115339
mmu-miR-151-3p	59154.5	0.508977	0.133822	3.8034	0.000142725	0.00126349
mmu-miR-431-5p	48893	0.578757	0.153703	3.76542	0.000166272	0.00145661
mmu-miR-874-3p	3890.94	0.731641	0.19498	3.75238	0.000175161	0.00151867
mmu-miR-669c-5p	2200.64	0.97006	0.259863	3.73297	0.000189238	0.00162397
mmu-miR-532-5p	27541.6	0.659281	0.17745	3.7153	0.000202966	0.00172419
mmu-miR-6538	53.1975	8.90004	2.40273	3.70413	0.000212114	0.00175746
mmu-miR-433-3p	111626	0.595075	0.160705	3.7029	0.000213152	0.00175746
mmu-miR-503-3p	2066.79	0.817217	0.224042	3.6476	0.000264697	0.00214048
mmu-miR-665-3p	2940.68	0.720047	0.202663	3.55292	0.000380977	0.00296668
mmu-miR-322-3p	39046	0.539944	0.153698	3.51302	0.000443049	0.00340118
mmu-miR-351-3p	570.067	1.39599	0.397954	3.50792	0.00045163	0.00342181
mmu-miR-483-5p	211.647	3.03532	0.889092	3.41396	0.000640264	0.0048077
mmu-miR-484	52352.8	0.56043	0.16494	3.39778	0.000679358	0.00501176
mmu-miR-27b-3p	112227	0.452998	0.133721	3.38764	0.000704964	0.00515543
mmu-miR-193a-5p	297.851	2.31694	0.684508	3.38483	0.000712219	0.00516358
mmu-miR-139-3p	757.321	1.1275	0.337099	3.34472	0.00082367	0.00582107
mmu-miR-677-3p	125.853	4.34121	1.30966	3.31477	0.000917177	0.00629434
mmu-miR-199b-5p	1123.79	1.16093	0.350131	3.31571	0.000914101	0.00629434
mmu-miR-652-3p	148061	0.534979	0.162926	3.28356	0.00102503	0.00684169
mmu-miR-6418-3p	20.3277	7.65348	2.35898	3.2444	0.001177	0.00779417
mmu-miR-411-3p	16846.9	0.56679	0.175831	3.22348	0.00126641	0.00825624
mmu-miR-501-3p	40724.1	0.756759	0.237904	3.18095	0.00146795	0.00928229
mmu-miR-3057-3p	251.442	1.7536	0.553559	3.16787	0.00153561	0.00963769
mmu-miR-574-3p	841.256	1.05313	0.335685	3.13727	0.00170532	0.0104275
mmu-miR-125a-3p	1605.18	0.706478	0.22526	3.13628	0.00171106	0.0104275
mmu-miR-1949	191.716	2.89665	0.926177	3.12753	0.00176279	0.0106655
mmu-miR-106b-3p	26972.7	0.463324	0.148276	3.12474	0.00177961	0.0106903
mmu-miR-127-3p	140603	0.543319	0.175985	3.08731	0.00201977	0.0119621
mmu-miR-346-5p	5540.52	0.58933	0.192572	3.06032	0.00221104	0.0129131
mmu-miR-296-3p	4399.15	0.66648	0.219067	3.04236	0.00234734	0.0136146
mmu-miR-1291	43.2428	7.81307	2.59251	3.01371	0.00258077	0.014866
mmu-miR-485-5p	5318.39	0.70988	0.237277	2.99177	0.00277362	0.0158681
mmu-miR-191-5p	89157.9	0.452825	0.151604	2.98689	0.0028183	0.0160148
mmu-miR-99b-3p	18303.5	0.456814	0.153609	2.97388	0.0029406	0.0164925
mmu-miR-7658-5p	28.0956	8.20621	2.78315	2.94854	0.00319281	0.0177553
mmu-miR-667-5p	112.335	2.78753	0.945898	2.94697	0.00320905	0.0177553
mmu-miR-205-3p	64.7515	4.68819	1.60336	2.92398	0.00345589	0.0189961
mmu-miR-6960-5p	28.5448	8.34386	2.88754	2.88961	0.00385718	0.020531
mmu-miR-185-3p	309.065	1.28795	0.447849	2.87585	0.00402938	0.0213126
mmu-miR-370-5p	2126.03	0.638031	0.222706	2.86491	0.00417132	0.0219255
mmu-miR-449a-3p	67.0531	3.31403	1.16351	2.84831	0.00439518	0.0226967
mmu-miR-503-5p	4807.38	0.50547	0.177602	2.84609	0.004426	0.0226967
mmu-miR-148a-5p	430.229	1.15285	0.408644	2.82115	0.00478519	0.024243
mmu-miR-329-5p	2089.81	0.714713	0.254098	2.81275	0.00491202	0.0247366
mmu-miR-5113	126.268	2.59362	0.930503	2.78733	0.00531441	0.0266037
mmu-miR-129-5p	25019.8	0.489339	0.177499	2.75685	0.00583612	0.0287028
mmu-miR-434-3p	174206	0.409996	0.149139	2.74909	0.00597602	0.02922
mmu-miR-378a-5p	325.884	1.5377	0.559744	2.74715	0.00601157	0.0292239
mmu-let-7e-5p	121306	0.532881	0.194636	2.73783	0.00618457	0.0298921
mmu-miR-344-5p	27.8596	8.03627	2.94448	2.72926	0.00634761	0.0303315
mmu-miR-27a-5p	201.863	1.78641	0.656485	2.72117	0.00650507	0.0307346
mmu-miR-6540-5p	4538.82	0.49803	0.183783	2.70988	0.00673071	0.0314474
mmu-miR-1231-3p	27.0234	5.849	2.16323	2.70382	0.00685475	0.0316801
mmu-miR-221-3p	12780.5	0.415706	0.153751	2.70377	0.00685587	0.0316801
mmu-miR-675-3p	76.8919	3.13604	1.16521	2.6914	0.00711523	0.0325213
mmu-miR-496a-5p	69.7459	2.86089	1.06594	2.68391	0.00727658	0.0330789
mmu-miR-182-3p	126.75	2.16207	0.807474	2.67758	0.00741564	0.0335299
mmu-miR-1968-3p	45.8655	3.6135	1.35382	2.66911	0.00760536	0.0339494
mmu-miR-667-3p	9974.78	0.653505	0.244938	2.66804	0.00762954	0.0339494
mmu-miR-7220-5p	22.0839	7.9138	2.97119	2.66351	0.00773303	0.0342289
mmu-miR-5129-5p	13.9671	7.23718	2.72341	2.65739	0.0078748	0.0344932
mmu-miR-6715-5p	14.2151	7.30581	2.7763	2.63149	0.0085011	0.0366637
mmu-miR-328-3p	19311.5	0.456013	0.173186	2.63308	0.0084614	0.0366637
mmu-miR-3474	43.8958	3.49323	1.33211	2.62233	0.00873296	0.037093
mmu-miR-145a-5p	4759.81	0.484801	0.184773	2.62377	0.00869621	0.037093
mmu-let-7d-5p	105592	0.444508	0.17029	2.61031	0.00904606	0.0380387
mmu-miR-6986-5p	13.4284	7.16572	2.75568	2.60034	0.00931309	0.0389667
mmu-miR-344b-3p	102.71	2.71285	1.04518	2.59557	0.00944329	0.0393159
mmu-miR-668-3p	5495.44	0.517142	0.200745	2.57611	0.00999176	0.0409906
mmu-miR-21a-3p	21.6623	5.45886	2.14137	2.54924	0.0107958	0.0426257
mmu-miR-669h-5p	72.993	2.54795	0.997151	2.55523	0.0106118	0.0426257
mmu-miR-574-5p	498.658	1.64231	0.644151	2.54957	0.0107856	0.0426257
mmu-miR-551b-5p	97.5071	2.52776	0.994739	2.54113	0.0110494	0.0434232
mmu-miR-15b-5p	115991	0.408414	0.161533	2.52836	0.0114598	0.0448264
mmu-miR-3095-3p	96.0137	2.72136	1.09033	2.4959	0.0125637	0.0486915
mmu-miR-467a-3p	101.736	2.33866	0.93978	2.48852	0.0128276	0.0492603
mmu-miR-467d-3p	101.736	2.33866	0.93978	2.48852	0.0128276	0.0492603

## Sheet: M targets (miRtarbase)
Gene Symbol
Ccnd2
Flt1
Maoa
Pax7
Pola1
Rtl1
Gm7609
Ints6l
Rbm44
Foxo1
Zeb1
Ms4a6c
Clcn3
Cp
Fas
Fn1
Lrrc47
Milr1
Mtf2
Mup10
Mup12
Mup14
Mup19
Nkain3
Pkd1
Prdm16
Rarb
Rassf10
Rdh10
Rnf166
Tgfb2
4921536K21Rik
Acvr1c
Adar
Adrb1
Aim2
Arpc4
Atp5g3
Bbs1
Bdnf
Bean1
Bmi1
Bri3bp
Ccdc110
Ccl9
Cd151
Cdc42
Cdkn1b
Cmtm7
Cradd
Ctbp2
Dusp8
Egfr
Eid1
Elovl1
Fam126b
Fam129c
Fgl2
Foxn3
Fyn
Fzd7
Gcnt3
Gdf3
Gng12
Gns
Gpx5
Gtpbp3
H2-Q4
Hcn1
Hdac4
Hectd3
Hes1
Hinfp
Hist1h2bq
Hist1h2br
Hist1h4i
Homer1
Hs6st2
Hspa12a
Irs1
Jph1
Klf4
Lig4
Lmnb1
Lsm12
Magea5
Map2
Map4k3
Meox2
Mgat3
Mphosph9
Mrpl17
Mup11
Mup17
Nop9
Nup214
Ogfod1
Pde10a
Pdzd8
Pknox1
Pmaip1
Prdx1
Prr3
Ptchd4
Rinl
Rnf170
Rnf185
Rprd1a
Rrp36
Sc5d
Sh2d4a
Smarcb1
Smarcd2
Sp7
Srf
St3gal2
Stx8
Tbc1d8b
Tceanc
Tgoln1
Tnf
Tnfrsf1b
Ubac1
Ucp2
Uvrag
Yipf5
Zc3h12a
Zcchc9
Zfp131
Zfp459
Zfp994
4930430F08Rik
Bysl
Cblb
Col8a1
Crkl
Ctgf
Ctnnb1
Cxcr2
D17H6S53E
Decr2
Dhfr
Dph7
Dtna
Dusp18
Fhod1
Frmd3
Ghdc
Gja1
Glul
Gng2
Iba57
Igf1r
Ikzf5
Jun
Lars2
Lpin1
Lrch1
Map7d1
Mapk14
Mkl2
Mrpl40
Nfatc4
Pak6
Pax2
Pax3
Pcdhb5
Peg3
Plxnc1
Pou4f2
Pycr1
Rab33b
Runx2
Senp5
Shc4
Slamf1
Slco5a1
Smad4
Smad5
Tex9
Thrb
Timmdc1
Tns3
Ttc5
Zfp689
Zfp937
Zfpm2
Aak1
Acer1
Acmsd
Akt1
Ap1g1
Arvcf
Bcl11b
Bcl6
Braf
Ccdc157
Celf1
Clic5
Clns1a
Cpeb1
Cpox
Cramp1l
Crem
Cst6
Ctif
Ctla2a
Cts8
Dars2
Dcx
Dph6
Dqx1
Efna5
Erlin2
Exoc8
Fam198b
Fam214b
Fbxo21
Gas2l3
Hif1a
Hnrnpab
Ifi44
Ing5
Irgm2
Itga4
Lrrc4c
Meis2
Mmp25
Myh10
Mzt1
N4bp2l2
Ncl
Ndor1
Neu3
Nr2c1
Nsd2
Pafah1b1
Pkib
Ppara
Pphln1
Qk
Rdh1
Rnf168
Rragd
S1pr3
Scfd2
Sh3bgrl
Sirt1
Six4
Smad3
Smad9
Sox11
Spsb4
Tapbp
Tfcp2
Tgfbr3
Tifab
Tirap
Tmco3
Tmem179
Tpmt
Trim71
Ttyh1
Ube2n
Vcan
Wdr25
Zdhhc3
Zfp329
Zfp345
Zfp444
Zfp830
Zfp935
Zfp970
Zzz3
Afg3l1
Ago4
Apc2
Auts2
Cdc14b
Cdh12
Cracr2b
Dusp3
Fam160b2
Gata5
Homez
Ifnar1
Igf1
Il17rd
Itgav
Klc1
Lifr
Lins1
Lsm6
Mapkap1
Ms4a4c
Pex13
Polr2l
Ptp4a3
Ptpre
Rbak
Rfxank
Sco1
Sema3e
Tacc1
Thap2
Timp3
Tlr4
Tmod1
Ube2j2
Zbtb8a
Zeb2
Zfp26
Bace1
Akap8
Aqp7
Bicd1
Cadm2
Ccdc127
Csnk1e
Cwc25
Dynll1
Elovl5
Gm14137
Il17ra
Itga9
Itpk1
Lix1
Mbd4
Mob3c
Msi2
Nanog
Nfat5
Nmrk2
Nrp2
Ostf1
Ppih
Prlr
Rnf11
Serpine1
Slc6a20b
Spry1
Stx17
Supt7l
Tecpr2
Tfam
Tmem241
Tnfrsf26
Zbtb44
Zmat3
Ccnd1
Commd8
Creb5
Edaradd
Exosc4
Inpp5e
Isg20l2
Pctp
Pten
Rnf152
Rs1
Slc35e1
Vdr
Slc1a2
Celf2
Dhdh
Dhx37
Lrrn4cl
Lzts3
Pfas
Sec23ip
Smco1
Tmem263
Utp23
Xrcc2
Zfp799
Dnase2a
Gnl3l
Lrrc58
Azi2
Cep97
Ctsa
Dkc1
Epha4
Hist1h1d
Kdelc2
Mkrn2os
Spc24
Sumf2
6030458C11Rik
Osbpl8
Pigv
Rbm47
Slc15a1
Stat1
Ston2
Trim2
Zfp354a
Bpnt1
Ddhd2
Itsn1
Knop1
Lpp
Rnd1
Slc25a51
Bcl2
Fbxl17
Mga
Ncan
Runx1
Spib
Synj2bp
T2
Tox4
Wars2
A830018L16Rik
Ajuba
Akap5
BC003965
Bloc1s3
Cnnm3
Cyb5d2
Fbxl14
Gad2
Gfpt1
Luc7l2
March5
Nf2
Sgms2
Stxbp4
Tmem88b
Ttc26
Ubn2
Xpo7
Ybey
Zfp488
Zfp941
Chrna1
Ercc6
Gdpgp1
Psmb11
Atp2b2
Gla
Kcnk6
Mrpl35
Ncbp3
Rad51d
Slc35e2
Tmx4
Usp45
Mtf1
Trim36
Trmt10a
Man2a2
Rmi2
Cdk7
Gmeb1
Armc2
Eno2
Zfp113
Bach2
Magt1
Pdxk
Gabpb2
Tbc1d24
Tnrc6b
Zfp446
Car5b
Hecw1
Chic1

## Sheet: M targets GO_BP
Enrichment FDR	nGenes	Pathway Genes	Fold Enrichment	Pathway	URL	Genes
2.55931e-12	134	3197	1.99846	Positive regulation of cellular metabolic process	http://amigo.geneontology.org/amigo/term/GO:0031325	Ccnd2 Smarcb1 Akt1 Peg3 Braf Cdkn1b Klf4 Nfat5 Tfam Pax2 Clcn3 Pax3 Prlr Celf1 Crkl Ttc5 Cdc42 Pknox1 Ctnnb1 Spib Tfcp2 Nanog Pten Rnf168 Fhod1 Srf Gata5 Rarb Fyn Pkib Igf1 Sirt1 Egfr Osbpl8 Hnrnpab Rnf185 Akap5 Hif1a Smad5 Thrb Ajuba Zfpm2 Ppara Csnk1e Vdr Bcl6 Hes1 Cblb Runx1 Itsn1 Ifnar1 Nfatc4 Mmp25 Akap8 Zeb1 Tnf Smad4 Pmaip1 Fas Cpeb1 Rdh10 Stat1 Fn1 Ncl Epha4 Ing5 Hdac4 Bmi1 Acvr1c Zeb2 Me…
9.69712e-12	126	2991	2.00857	Positive regulation of nitrogen compound metabolic process	http://amigo.geneontology.org/amigo/term/GO:0051173	Ccnd2 Smarcb1 Akt1 Peg3 Braf Cdkn1b Klf4 Nfat5 Tfam Pax2 Pax3 Prlr Celf1 Crkl Ttc5 Pknox1 Ctnnb1 Spib Tfcp2 Nanog Pten Rnf168 Fhod1 Srf Gata5 Rarb Fyn Pkib Igf1 Sirt1 Egfr Osbpl8 Hnrnpab Rnf185 Akap5 Hif1a Hecw1 Smad5 Thrb Ajuba Zfpm2 Ppara Csnk1e Vdr Bcl6 Hes1 Cblb Runx1 Ifnar1 Nfatc4 Mmp25 Akap8 Zeb1 Tnf Smad4 Pmaip1 Fas Cpeb1 Stat1 Fn1 Ncl Epha4 Ing5 Hdac4 Bmi1 Acvr1c Zeb2 Meis2 Smad9 Tnfrsf1b…
1.07039e-11	136	3372	1.92303	Positive regulation of macromolecule metabolic process	http://amigo.geneontology.org/amigo/term/GO:0010604	Ccnd2 Smarcb1 Akt1 Peg3 Braf Il17ra Cdkn1b Klf4 Nfat5 Tfam Pax2 Pax3 Prlr Celf1 Crkl Ttc5 Cdc42 Pknox1 Ctnnb1 Spib Tfcp2 Nanog Pten Rnf168 Fhod1 Slamf1 Srf Gata5 Rarb Fyn Pkib Igf1 Sirt1 Egfr Osbpl8 Hnrnpab Rnf185 Akap5 Hif1a Hecw1 Smad5 Thrb Ajuba Zfpm2 Ppara Csnk1e Vdr Bcl6 Hes1 Cblb Runx1 Ifnar1 Nfatc4 Mmp25 Akap8 Zeb1 Tnf Smad4 Pmaip1 Fas Cpeb1 Stat1 Fn1 Ncl Epha4 Ing5 Hdac4 Bmi1 Acvr1c Zeb2 …
1.69428e-11	143	3663	1.86137	Positive regulation of metabolic process	http://amigo.geneontology.org/amigo/term/GO:0009893	Ccnd2 Smarcb1 Akt1 Peg3 Braf Il17ra Cdkn1b Klf4 Nfat5 Tfam Pax2 Clcn3 Pax3 Prlr Celf1 Crkl Ttc5 Cdc42 Pknox1 Ctnnb1 Spib Tfcp2 Nanog Pten Rnf168 Fhod1 Slamf1 Srf Gata5 Rarb Fyn Pkib Igf1 Sirt1 Egfr Osbpl8 Hnrnpab Rnf185 Akap5 Hif1a Hecw1 Smad5 Thrb Ajuba Zfpm2 Ppara Csnk1e Vdr Bcl6 Hes1 Cblb Runx1 Itsn1 Ifnar1 Nfatc4 Mmp25 Akap8 Zeb1 Tnf Smad4 Pmaip1 Fas Cpeb1 Rdh10 Stat1 Fn1 Ncl Epha4 Ing5 Hdac4…
1.71342e-11	153	4066	1.79415	Regulation of biosynthetic process	http://amigo.geneontology.org/amigo/term/GO:0009889	Smarcb1 Akt1 Peg3 Cdkn1b Klf4 Nfat5 Tfam Pax2 Clcn3 Pax3 Celf1 Nr2c1 Ttc5 Cdc42 Pknox1 Ctnnb1 Spib Dynll1 Tfcp2 Nanog Pten Rnf168 Fhod1 Srf Gata5 Tox4 Rarb Fyn Pkib Igf1 Sirt1 Egfr Hnrnpab Zfp354a Lpin1 Hif1a Smad5 Dhfr Thrb Ajuba Zfpm2 Ppara Vdr Bcl6 Hes1 Runx1 Ifnar1 Nfatc4 Zeb1 Tnf Smad4 Gnl3l Cpeb1 Rdh10 Stat1 Fn1 Ncl Ing5 Hdac4 Acmsd Bmi1 Zeb2 Inpp5e Dph7 Meis2 Smad9 Tnfrsf1b Pax7 Zbtb8a Mtf…
1.71342e-11	151	3991	1.80397	Regulation of cellular biosynthetic process	http://amigo.geneontology.org/amigo/term/GO:0031326	Smarcb1 Akt1 Peg3 Cdkn1b Klf4 Nfat5 Tfam Pax2 Pax3 Celf1 Nr2c1 Ttc5 Cdc42 Pknox1 Ctnnb1 Spib Dynll1 Tfcp2 Nanog Pten Rnf168 Fhod1 Srf Gata5 Tox4 Rarb Fyn Pkib Igf1 Sirt1 Egfr Hnrnpab Zfp354a Lpin1 Hif1a Smad5 Dhfr Thrb Ajuba Zfpm2 Ppara Vdr Bcl6 Hes1 Runx1 Ifnar1 Nfatc4 Zeb1 Tnf Smad4 Gnl3l Cpeb1 Rdh10 Stat1 Ncl Ing5 Hdac4 Acmsd Bmi1 Zeb2 Inpp5e Dph7 Meis2 Smad9 Tnfrsf1b Pax7 Zbtb8a Mtf1 Gmeb1 Mt…
1.71342e-11	83	1610	2.45802	Regulation of cell differentiation	http://amigo.geneontology.org/amigo/term/GO:0045595	Akt1 Braf Cdkn1b Klf4 Nmrk2 Prlr Crkl Cdc42 Ctnnb1 Nf2 Nanog Pten Map2 Srf Gata5 Rarb Ccl9 Igf1 Sirt1 Egfr Pafah1b1 Akap5 Hif1a Smad5 Thrb Zfpm2 Ppara Vdr Bcl6 Hes1 Nfatc4 Zeb1 Tnf Smad4 Fas Stat1 Fn1 Epha4 Hdac4 Zeb2 Itgav Meis2 Smad9 Tnfrsf1b Xrcc2 N4bp2l2 Gdf3 Dcx Pou4f2 Smad3 Six4 Adrb1 Tbc1d24 Spry1 Serpine1 Runx2 Tgfb2 Prdm16 Fgl2 Il17rd Fzd7 Zc3h12a Foxo1 Ctla2a Zfp488 Bcl11b Bdnf Efna5 Li…
1.97855e-11	115	2685	2.04215	Anatomical structure morphogenesis	http://amigo.geneontology.org/amigo/term/GO:0009653	Akt1 Braf Klf4 Pax2 Wars2 Pax3 Crkl Bbs1 Cdc42 Pknox1 Ctnnb1 Nf2 Nanog Pten Map2 Srf Gata5 Rarb Fyn Igf1 Sirt1 Egfr Pafah1b1 Myh10 Akap5 Hif1a Hecw1 Smad5 Hcn1 Thrb Ajuba Zfpm2 Ppara Vdr Bcl6 Hes1 Nfatc4 Clic5 Bysl Zeb1 Tnf Smad4 Cd151 Rdh10 Nrp2 Stat1 Cxcr2 Fn1 Ncl Epha4 Glul Bmi1 Zeb2 Itga4 Itgav Meis2 Rab33b Smad9 Tmod1 Tnfrsf1b Pax7 Xrcc2 Tgfbr3 Flt1 Auts2 Gdf3 Atp2b2 Dcx Rs1 Pou4f2 Gcnt3 Sma…
3.88002e-11	164	4547	1.7197	Cellular nitrogen compound biosynthetic process	http://amigo.geneontology.org/amigo/term/GO:0044271	Smarcb1 Akt1 Peg3 Cdkn1b Klf4 Nfat5 Tfam Pax2 Wars2 Pax3 Nmrk2 Slc1a2 Celf1 Nr2c1 Ttc5 Elovl1 Pola1 Pknox1 Ctnnb1 Spib Dynll1 Tfcp2 Nanog Pten Rnf168 Fhod1 Srf Gata5 Tox4 Rarb Atp5g3 Pkib Igf1 Sirt1 Egfr Hnrnpab Zfp354a Lpin1 Pfas Hif1a Smad5 Dhfr Thrb Ajuba Zfpm2 Ppara Vdr Bcl6 Hes1 Cpox Runx1 Ifnar1 Nfatc4 Zeb1 Tnf Smad4 Gnl3l Cpeb1 Stat1 Ncl Ing5 Hdac4 Acmsd Dars2 Bmi1 Zeb2 Inpp5e Dph7 Meis2 S…
9.7563e-11	144	3823	1.79594	Regulation of macromolecule biosynthetic process	http://amigo.geneontology.org/amigo/term/GO:0010556	Smarcb1 Akt1 Peg3 Cdkn1b Klf4 Nfat5 Tfam Pax2 Pax3 Celf1 Nr2c1 Ttc5 Cdc42 Pknox1 Ctnnb1 Spib Tfcp2 Nanog Pten Rnf168 Fhod1 Srf Gata5 Tox4 Rarb Pkib Igf1 Sirt1 Egfr Hnrnpab Zfp354a Lpin1 Hif1a Smad5 Dhfr Thrb Ajuba Zfpm2 Ppara Vdr Bcl6 Hes1 Runx1 Ifnar1 Nfatc4 Zeb1 Tnf Smad4 Gnl3l Cpeb1 Stat1 Ncl Ing5 Hdac4 Bmi1 Zeb2 Inpp5e Dph7 Meis2 Smad9 Tnfrsf1b Pax7 Zbtb8a Mtf1 Gmeb1 Mtf2 N4bp2l2 Auts2 Gfpt1 …

## Sheet: M targets GO_CC
Enrichment FDR	nGenes	Pathway Genes	Fold Enrichment	Pathway	URL	Genes
2.19561e-09	133	3552	1.78531	Nucleoplasm	http://amigo.geneontology.org/amigo/term/GO:0005654	Ccnd2 Smarcb1 Akt1 Celf2 Timmdc1 Cdkn1b Klf4 Dusp3 Nfat5 Trmt10a Pax2 Wars2 Pax3 Nmrk2 Celf1 Nr2c1 Crkl Ttc5 Pola1 Pknox1 Tfcp2 Nanog Pten Rnf168 Fhod1 Srf Rarb Cwc25 Sirt1 Hnrnpab Zfp354a Ncbp3 Hif1a Smad5 Zcchc9 Thrb Ajuba Zfpm2 Ppara Csnk1e Vdr Bcl6 Hes1 Cblb Senp5 Nfatc4 Fbxl17 Rrp36 Bysl Akap8 Zeb1 Dtna Yipf5 Smad4 Lmnb1 Fas Gnl3l Clns1a Cpeb1 Stat1 Cxcr2 Ncl Ing5 Hdac4 Dars2 Bmi1 Zeb2 Inpp5…
5.30327e-09	144	4056	1.69277	Nuclear lumen	http://amigo.geneontology.org/amigo/term/GO:0031981	Ccnd2 Smarcb1 Akt1 Celf2 Timmdc1 Cdkn1b Klf4 Dusp3 Nfat5 Trmt10a Pax2 Wars2 Pax3 Nmrk2 Celf1 Nr2c1 Crkl Ttc5 Pola1 Pknox1 Nf2 Tfcp2 Nanog Pten Rnf168 Fhod1 Map2 Srf Rarb Cwc25 Nop9 Sirt1 Thap2 Hnrnpab Zfp354a Ncbp3 Ston2 Hif1a Smad5 Zcchc9 Thrb Ajuba Zfpm2 Utp23 Ppara Csnk1e Vdr Bcl6 Hes1 Cblb Mrpl40 Senp5 Nfatc4 Fbxl17 Rrp36 Bysl Akap8 Zeb1 Dtna Yipf5 Smad4 Lmnb1 Fas Gnl3l Clns1a Cpeb1 Stat1 Cxc…
3.61405e-08	153	4576	1.59419	Membrane-enclosed lumen	http://amigo.geneontology.org/amigo/term/GO:0031974	Ccnd2 Smarcb1 Akt1 Celf2 Timmdc1 Cdkn1b Klf4 Dusp3 Nfat5 Tfam Trmt10a Pax2 Wars2 Pax3 Nmrk2 Celf1 Nr2c1 Crkl Ttc5 Pola1 Pknox1 Nf2 Tfcp2 Nanog Pten Rnf168 Fhod1 Map2 Srf Rarb Cwc25 Nop9 Sirt1 Egfr Thap2 Hnrnpab Zfp354a Ncbp3 Ston2 Hif1a Smad5 Zcchc9 Thrb Ajuba Zfpm2 Utp23 Ppara Csnk1e Vdr Bcl6 Hes1 Cblb Mrpl40 Cpox Senp5 Nfatc4 Fbxl17 Rrp36 Bysl Akap8 Zeb1 Dtna Yipf5 Smad4 Lmnb1 Fas Gnl3l Clns1a …
3.61405e-08	153	4576	1.59419	Organelle lumen	http://amigo.geneontology.org/amigo/term/GO:0043233	Ccnd2 Smarcb1 Akt1 Celf2 Timmdc1 Cdkn1b Klf4 Dusp3 Nfat5 Tfam Trmt10a Pax2 Wars2 Pax3 Nmrk2 Celf1 Nr2c1 Crkl Ttc5 Pola1 Pknox1 Nf2 Tfcp2 Nanog Pten Rnf168 Fhod1 Map2 Srf Rarb Cwc25 Nop9 Sirt1 Egfr Thap2 Hnrnpab Zfp354a Ncbp3 Ston2 Hif1a Smad5 Zcchc9 Thrb Ajuba Zfpm2 Utp23 Ppara Csnk1e Vdr Bcl6 Hes1 Cblb Mrpl40 Cpox Senp5 Nfatc4 Fbxl17 Rrp36 Bysl Akap8 Zeb1 Dtna Yipf5 Smad4 Lmnb1 Fas Gnl3l Clns1a …
3.61405e-08	153	4575	1.59454	Intracellular organelle lumen	http://amigo.geneontology.org/amigo/term/GO:0070013	Ccnd2 Smarcb1 Akt1 Celf2 Timmdc1 Cdkn1b Klf4 Dusp3 Nfat5 Tfam Trmt10a Pax2 Wars2 Pax3 Nmrk2 Celf1 Nr2c1 Crkl Ttc5 Pola1 Pknox1 Nf2 Tfcp2 Nanog Pten Rnf168 Fhod1 Map2 Srf Rarb Cwc25 Nop9 Sirt1 Egfr Thap2 Hnrnpab Zfp354a Ncbp3 Ston2 Hif1a Smad5 Zcchc9 Thrb Ajuba Zfpm2 Utp23 Ppara Csnk1e Vdr Bcl6 Hes1 Cblb Mrpl40 Cpox Senp5 Nfatc4 Fbxl17 Rrp36 Bysl Akap8 Zeb1 Dtna Yipf5 Smad4 Lmnb1 Fas Gnl3l Clns1a …
2.40177e-06	30	444	3.2216	Transcription regulator complex	http://amigo.geneontology.org/amigo/term/GO:0005667	Klf4 Nfat5 Pax3 Pknox1 Ctnnb1 Spib Tfcp2 Hnrnpab Hif1a Smad5 Ajuba Vdr Nfatc4 Smad4 Hdac4 Smad9 Pax7 N4bp2l2 Ctbp2 Pou4f2 Smad3 Mga Six4 Rfxank Runx2 Prdm16 Jun Crem Cdk7 Ccnd1
0.000180922	42	916	2.18619	Nucleolus	http://amigo.geneontology.org/amigo/term/GO:0005730	Ccnd2 Smarcb1 Trmt10a Pola1 Nf2 Nanog Nop9 Sirt1 Thap2 Zfp354a Ston2 Zcchc9 Utp23 Vdr Bcl6 Mrpl40 Senp5 Rrp36 Bysl Akap8 Gnl3l Stat1 Ncl Zeb2 Zmat3 Adar Prdx1 Dhx37 Knop1 Dkc1 Lsm6 Cdc14b Exosc4 Polr2l Zzz3 Ercc6 Dph6 Homez Cdk7 Spc24 Ube2n Pak6
0.00103477	4	8	23.8399	Heteromeric SMAD protein complex	http://amigo.geneontology.org/amigo/term/GO:0071144	Smad5 Smad4 Smad9 Smad3
0.00264232	130	4512	1.37375	Non-membrane-bounded organelle	http://amigo.geneontology.org/amigo/term/GO:0043228	Ccnd2 Smarcb1 Akt1 Klf4 Bicd1 Tfam Trmt10a Pax2 Celf1 Bbs1 Pola1 Cdc42 Ctnnb1 Homer1 Dynll1 Nf2 Nanog Rnf168 Fhod1 Map2 Srf Gata5 Tox4 Rad51d Nop9 Fyn Sirt1 Apc2 Thap2 Zfp354a Pafah1b1 Myh10 Ston2 Akap5 Hif1a Klc1 Zcchc9 Ajuba Utp23 Vdr Bcl6 Hes1 Cep97 Mrpl40 Senp5 Itsn1 Clic5 Rrp36 Bysl Akap8 Dtna Smad4 Lmnb1 Gnl3l Cpeb1 Rdh10 Stat1 Cxcr2 Ncl Ing5 Hdac4 Bmi1 Zeb2 Inpp5e Zmat3 Adar Rragd Tmod1 Aq…
0.00264232	130	4512	1.37375	Intracellular non-membrane-bounded organelle	http://amigo.geneontology.org/amigo/term/GO:0043232	Ccnd2 Smarcb1 Akt1 Klf4 Bicd1 Tfam Trmt10a Pax2 Celf1 Bbs1 Pola1 Cdc42 Ctnnb1 Homer1 Dynll1 Nf2 Nanog Rnf168 Fhod1 Map2 Srf Gata5 Tox4 Rad51d Nop9 Fyn Sirt1 Apc2 Thap2 Zfp354a Pafah1b1 Myh10 Ston2 Akap5 Hif1a Klc1 Zcchc9 Ajuba Utp23 Vdr Bcl6 Hes1 Cep97 Mrpl40 Senp5 Itsn1 Clic5 Rrp36 Bysl Akap8 Dtna Smad4 Lmnb1 Gnl3l Cpeb1 Rdh10 Stat1 Cxcr2 Ncl Ing5 Hdac4 Bmi1 Zeb2 Inpp5e Zmat3 Adar Rragd Tmod1 Aq…

## Sheet: M targets GO_MF
Enrichment FDR	nGenes	Pathway Genes	Fold Enrichment	Pathway	URL	Genes
1.5328e-10	79	1575	2.39156	Double-stranded DNA binding	http://amigo.geneontology.org/amigo/term/GO:0003690	Smarcb1 Peg3 Klf4 Nfat5 Tfam Pax2 Pax3 Nr2c1 Pola1 Pknox1 Spib Tfcp2 Nanog Srf Gata5 Rarb Sirt1 Zfp354a Hif1a Smad5 Thrb Ppara Vdr Bcl6 Hes1 Nfatc4 Akap8 Zeb1 Tnf Smad4 Lmnb1 Stat1 Hdac4 Bmi1 Zeb2 Meis2 Smad9 Adar Pax7 Zbtb8a Mtf1 Gmeb1 Mtf2 Pou4f2 Hinfp Smad3 Foxn3 Mga Zfp446 Six4 Rfxank Meox2 Zfp113 Aim2 Gabpb2 Runx2 Prdm16 Ikzf5 Bach2 Foxo1 Zfp444 Bcl11b Zfp689 Jun Creb5 Zfp935 Zfp459 Zfp329 S…
1.5328e-10	80	1591	2.39747	Sequence-specific DNA binding	http://amigo.geneontology.org/amigo/term/GO:0043565	Smarcb1 Peg3 Klf4 Nfat5 Tfam Pax2 Pax3 Nr2c1 Pola1 Pknox1 Spib Tfcp2 Nanog Srf Gata5 Rarb Sirt1 Zfp354a Hif1a Smad5 Thrb Ppara Vdr Bcl6 Hes1 Nfatc4 Zeb1 Tnf Smad4 Lmnb1 Stat1 Ncl Hdac4 Bmi1 Zeb2 Meis2 Smad9 Pax7 Zbtb8a Mtf1 Gmeb1 Mtf2 Pou4f2 Hinfp Smad3 Foxn3 Mga Zfp446 Six4 Rfxank Meox2 Zfp113 Gabpb2 Runx2 Prdm16 Ikzf5 Bach2 Foxo1 Zfp444 Bcl11b Zfp689 Jun Creb5 Ercc6 Zfp935 Zfp459 Bcl2 Nsd2 Zfp3…
1.5328e-10	76	1493	2.4271	Sequence-specific double-stranded DNA binding	http://amigo.geneontology.org/amigo/term/GO:1990837	Smarcb1 Peg3 Klf4 Nfat5 Tfam Pax2 Pax3 Nr2c1 Pola1 Pknox1 Spib Tfcp2 Nanog Srf Gata5 Rarb Sirt1 Zfp354a Hif1a Smad5 Thrb Ppara Vdr Bcl6 Hes1 Nfatc4 Zeb1 Tnf Smad4 Lmnb1 Stat1 Hdac4 Bmi1 Zeb2 Meis2 Smad9 Pax7 Zbtb8a Mtf1 Gmeb1 Mtf2 Pou4f2 Hinfp Smad3 Foxn3 Mga Zfp446 Six4 Rfxank Meox2 Zfp113 Gabpb2 Runx2 Prdm16 Ikzf5 Bach2 Foxo1 Zfp444 Bcl11b Zfp689 Jun Creb5 Zfp935 Zfp459 Zfp329 Sp7 Zfp941 Zfp937…
1.71088e-10	73	1420	2.45114	Transcription cis-regulatory region binding	http://amigo.geneontology.org/amigo/term/GO:0000976	Smarcb1 Peg3 Klf4 Nfat5 Tfam Pax2 Pax3 Nr2c1 Pknox1 Spib Tfcp2 Nanog Srf Gata5 Rarb Sirt1 Zfp354a Hif1a Smad5 Thrb Ppara Vdr Bcl6 Hes1 Nfatc4 Zeb1 Tnf Smad4 Stat1 Hdac4 Bmi1 Zeb2 Meis2 Smad9 Pax7 Zbtb8a Mtf1 Gmeb1 Mtf2 Pou4f2 Hinfp Smad3 Foxn3 Mga Zfp446 Six4 Rfxank Meox2 Zfp113 Gabpb2 Runx2 Prdm16 Ikzf5 Bach2 Foxo1 Zfp444 Bcl11b Zfp689 Jun Zfp935 Zfp459 Zfp329 Sp7 Zfp941 Zfp937 Rbak Sox11 Crem Z…
1.71088e-10	73	1424	2.44426	Transcription regulatory region nucleic acid binding	http://amigo.geneontology.org/amigo/term/GO:0001067	Smarcb1 Peg3 Klf4 Nfat5 Tfam Pax2 Pax3 Nr2c1 Pknox1 Spib Tfcp2 Nanog Srf Gata5 Rarb Sirt1 Zfp354a Hif1a Smad5 Thrb Ppara Vdr Bcl6 Hes1 Nfatc4 Zeb1 Tnf Smad4 Stat1 Hdac4 Bmi1 Zeb2 Meis2 Smad9 Pax7 Zbtb8a Mtf1 Gmeb1 Mtf2 Pou4f2 Hinfp Smad3 Foxn3 Mga Zfp446 Six4 Rfxank Meox2 Zfp113 Gabpb2 Runx2 Prdm16 Ikzf5 Bach2 Foxo1 Zfp444 Bcl11b Zfp689 Jun Zfp935 Zfp459 Zfp329 Sp7 Zfp941 Zfp937 Rbak Sox11 Crem Z…
1.71088e-10	102	2374	2.04858	DNA binding	http://amigo.geneontology.org/amigo/term/GO:0003677	Smarcb1 Peg3 Klf4 Nfat5 Tfam Pax2 Pax3 Nr2c1 Ttc5 Pola1 Pknox1 Spib Tfcp2 Nanog Srf Gata5 Tox4 Rarb Rad51d Sirt1 Thap2 Hnrnpab Zfp354a Hif1a Smad5 Thrb Zfpm2 Ppara Vdr Bcl6 Hes1 Runx1 Nfatc4 Akap8 Zeb1 Tnf Smad4 Lmnb1 Stat1 Ncl Hdac4 Bmi1 Zeb2 Meis2 Smad9 Adar Pax7 Zbtb8a Mtf1 Gmeb1 Xrcc2 Mtf2 Mbd4 Pou4f2 Hinfp Smad3 Fbxo21 Foxn3 Mga Zfp446 Six4 Rfxank Meox2 Zfp113 Aim2 Rmi2 Cramp1l Polr2l Gabpb2…
2.51611e-10	132	3484	1.80647	Nucleic acid binding	http://amigo.geneontology.org/amigo/term/GO:0003676	Smarcb1 Celf2 Peg3 Klf4 Nfat5 Tfam Trmt10a Pax2 Pax3 Celf1 Nr2c1 Ttc5 Pola1 Pknox1 Spib Dqx1 Tfcp2 Nanog Srf Gata5 Tox4 Rarb Rad51d Nop9 Sirt1 Thap2 Hnrnpab Zfp354a Ncbp3 Myh10 Hif1a Smad5 Zcchc9 Dhfr Thrb Zfpm2 Utp23 Ppara Vdr Bcl6 Hes1 Runx1 Nfatc4 Bysl Akap8 Zeb1 Tnf Smad4 Lmnb1 Cpeb1 Stat1 Ncl Hdac4 Dars2 Bmi1 Zeb2 Meis2 Zmat3 Smad9 Adar Pax7 Zbtb8a Mtf1 Gmeb1 Xrcc2 Lrrc47 Mtf2 Dhx37 Luc7l2 M…
1.12122e-09	69	1365	2.41018	DNA-binding transcription factor activity	http://amigo.geneontology.org/amigo/term/GO:0003700	Peg3 Klf4 Nfat5 Tfam Pax2 Pax3 Nr2c1 Pknox1 Spib Tfcp2 Nanog Srf Gata5 Rarb Zfp354a Hif1a Smad5 Thrb Ppara Vdr Bcl6 Hes1 Runx1 Nfatc4 Zeb1 Smad4 Stat1 Zeb2 Meis2 Smad9 Pax7 Mtf1 Gmeb1 Mtf2 Pou4f2 Hinfp Smad3 Foxn3 Mga Zfp446 Six4 Rfxank Meox2 Zfp113 Runx2 Prdm16 Ikzf5 Bach2 Foxo1 Zfp444 Bcl11b Zfp689 Jun Creb5 Zfp935 Zfp459 Zfp329 Sp7 Zfp941 Zfp937 Rbak Sox11 Crem Zfp345 Smarcd2 Zfp970 Zfp131 Zfp…
1.41182e-09	61	1132	2.56931	Cis-regulatory region sequence-specific DNA binding	http://amigo.geneontology.org/amigo/term/GO:0000987	Klf4 Nfat5 Pax2 Pax3 Nr2c1 Pknox1 Spib Tfcp2 Nanog Srf Gata5 Rarb Sirt1 Zfp354a Hif1a Smad5 Thrb Ppara Vdr Bcl6 Hes1 Nfatc4 Zeb1 Smad4 Stat1 Hdac4 Bmi1 Zeb2 Meis2 Smad9 Pax7 Mtf1 Gmeb1 Pou4f2 Hinfp Smad3 Foxn3 Mga Zfp446 Six4 Meox2 Zfp113 Runx2 Prdm16 Ikzf5 Bach2 Foxo1 Zfp444 Bcl11b Zfp689 Jun Zfp935 Sp7 Zfp941 Zfp937 Sox11 Crem Zfp345 Zfp970 Zfp131 Zfp994
1.79318e-09	67	1324	2.4128	RNA polymerase II transcription regulatory region sequence-specific DNA binding	http://amigo.geneontology.org/amigo/term/GO:0000977	Peg3 Klf4 Nfat5 Pax3 Nr2c1 Pknox1 Spib Tfcp2 Nanog Srf Gata5 Rarb Sirt1 Zfp354a Hif1a Smad5 Thrb Ppara Vdr Bcl6 Hes1 Nfatc4 Zeb1 Smad4 Stat1 Hdac4 Bmi1 Zeb2 Meis2 Smad9 Pax7 Zbtb8a Mtf1 Gmeb1 Mtf2 Pou4f2 Hinfp Smad3 Mga Zfp446 Six4 Rfxank Meox2 Zfp113 Runx2 Prdm16 Ikzf5 Bach2 Foxo1 Zfp444 Bcl11b Zfp689 Jun Zfp935 Zfp459 Zfp329 Sp7 Zfp941 Zfp937 Rbak Sox11 Crem Zfp345 Zfp970 Zfp131 Zfp799 Zfp994

## Sheet: M targets KEGG
Enrichment FDR	nGenes	Pathway Genes	Fold Enrichment	Pathway	URL	Genes
8.51007e-08	18	131	6.55141	FoxO signaling pathway	http://www.genome.jp/kegg-bin/show_pathway?mmu04068	Ccnd2 Akt1 Braf Cdkn1b Igf1r Homer1 Pten Igf1 Egfr Csnk1e Bcl6 Smad4 Smad3 Tgfb2 Foxo1 Mapk14 Irs1 Ccnd1
2.12459e-07	19	162	5.59207	MicroRNAs in cancer	http://www.genome.jp/kegg-bin/show_pathway?mmu05206	Ccnd2 Cdkn1b Crkl Pten Timp3 Egfr Apc2 Zfpm2 Zeb1 Hdac4 Bmi1 Zeb2 Shc4 Tgfb2 Efna5 Irs1 Bcl2 Ccnd1 Trim71
2.90327e-07	15	101	7.08115	AGE-RAGE signaling pathway in diabetic complications	http://www.genome.jp/kegg-bin/show_pathway?mmu04933	Akt1 Cdkn1b Cdc42 Tnf Smad4 Stat1 Fn1 Smad3 Serpine1 Tgfb2 Foxo1 Jun Mapk14 Bcl2 Ccnd1
6.43207e-07	20	200	4.76797	Focal adhesion	http://www.genome.jp/kegg-bin/show_pathway?mmu04510	Ccnd2 Akt1 Braf Igf1r Crkl Cdc42 Ctnnb1 Pten Fyn Igf1 Egfr Fn1 Itga4 Itgav Flt1 Shc4 Jun Bcl2 Ccnd1 Pak6
2.15052e-06	16	140	5.44911	Signaling pathways regulating pluripotency of stem cells	http://www.genome.jp/kegg-bin/show_pathway?mmu04550	Akt1 Klf4 Igf1r Ctnnb1 Nanog Igf1 Apc2 Smad5 Smad4 Bmi1 Acvr1c Smad9 Smad3 Fzd7 Mapk14 Lifr
2.15052e-06	33	542	2.90301	Pathways in cancer	http://www.genome.jp/kegg-bin/show_pathway?mmu05200	Ccnd2 Akt1 Braf Cdkn1b Igf1r Crkl Cdc42 Ctnnb1 Pten Rarb Igf1 Egfr Apc2 Hif1a Hes1 Runx1 Ifnar1 Smad4 Pmaip1 Fas Stat1 Fn1 Itgav Ctbp2 Smad3 Gng12 Tgfb2 Fzd7 Gng2 Foxo1 Jun Bcl2 Ccnd1
2.15052e-06	19	201	4.50704	Proteoglycans in cancer	http://www.genome.jp/kegg-bin/show_pathway?mmu05205	Akt1 Braf Igf1r Cdc42 Ctnnb1 Nanog Timp3 Igf1 Egfr Hif1a Tnf Fas Fn1 Itgav Tlr4 Tgfb2 Fzd7 Mapk14 Ccnd1
5.51299e-06	13	99	6.26098	Prostate cancer	http://www.genome.jp/kegg-bin/show_pathway?mmu05215	Akt1 Braf Cdkn1b Igf1r Ctnnb1 Pten Igf1 Egfr Zeb1 Foxo1 Creb5 Bcl2 Ccnd1
9.68957e-06	12	88	6.50178	Colorectal cancer	http://www.genome.jp/kegg-bin/show_pathway?mmu05210	Akt1 Braf Ctnnb1 Egfr Apc2 Smad4 Pmaip1 Smad3 Tgfb2 Jun Bcl2 Ccnd1
1.01991e-05	16	163	4.68022	Hepatitis B	http://www.genome.jp/kegg-bin/show_pathway?mmu05161	Akt1 Braf Ifnar1 Nfatc4 Tnf Smad4 Fas Stat1 Tirap Smad3 Tlr4 Tgfb2 Jun Creb5 Mapk14 Bcl2

## Sheet: M miRNA MNDR
miEAA - miRNA Enrichment and Annotation -- Analysis results
Category	Subcategory	Enrichment	P-value	P-adjusted	Q-value	Expected	Observed	miRNAs/precursors
Diseases (MNDR)	sensorineural hearing loss	over-represented	3.96e-07	3.36e-05	3.36e-05	5.88679	17	mmu-miR-205-5p; mmu-miR-206-3p; mmu-miR-199a-5p; mmu-miR-200b-3p; mmu-miR-203-3p; mmu-miR-200b-5p; mmu-miR-200c-3p; mmu-miR-429-3p; mmu-miR-200a-3p; mmu-miR-351-5p; mmu-miR-200a-5p; mmu-miR-139-3p; mmu-miR-199b-5p; mmu-miR-574-3p; mmu-miR-574-5p; mmu-miR-467a-3p; mmu-miR-467d-3p
Diseases (MNDR)	pancreatic ductal adenocarcinoma	over-represented	0.000173	0.0073697	0.0073697	1.4717	6	mmu-miR-205-5p; mmu-miR-200b-3p; mmu-miR-200b-5p; mmu-miR-200c-3p; mmu-miR-200a-3p; mmu-miR-200a-5p
Diseases (MNDR)	Alzheimers disease	over-represented	0.000314	0.008896	0.008896	6.13208	14	mmu-miR-206-3p; mmu-miR-200b-3p; mmu-miR-200c-3p; mmu-miR-429-3p; mmu-miR-200a-3p; mmu-miR-133a-3p; mmu-miR-483-3p; mmu-miR-486b-5p; mmu-miR-486a-5p; mmu-miR-133b-3p; mmu-miR-1a-3p; mmu-miR-673-5p; mmu-miR-483-5p; mmu-miR-467a-3p
Diseases (MNDR)	type 1 diabetes mellitus	over-represented	0.000764	0.016229	0.016229	1.22642	5	mmu-miR-200b-3p; mmu-miR-200b-5p; mmu-miR-200c-3p; mmu-miR-200a-3p; mmu-miR-200a-5p
Diseases (MNDR)	Cardiomegaly	over-represented	0.0031752	0.0287091	0.0287091	1.96226	6	mmu-miR-199a-5p; mmu-miR-133a-3p; mmu-miR-199a-3p; mmu-miR-199b-3p; mmu-miR-1a-3p; mmu-miR-199b-5p
Diseases (MNDR)	Down syndrome	over-represented	0.0025624	0.0287091	0.0287091	3.67925	9	mmu-miR-199a-5p; mmu-miR-200b-3p; mmu-miR-203-3p; mmu-miR-200c-3p; mmu-miR-429-3p; mmu-miR-200a-3p; mmu-miR-214-3p; mmu-miR-486a-5p; mmu-miR-351-5p
Diseases (MNDR)	Sarcopenia	over-represented	0.0034929	0.0287091	0.0287091	5.15094	11	mmu-miR-206-3p; mmu-miR-378a-3p; mmu-miR-203-3p; mmu-miR-133a-3p; mmu-miR-483-3p; mmu-miR-486b-5p; mmu-miR-486a-5p; mmu-miR-485-3p; mmu-miR-351-5p; mmu-miR-483-5p; mmu-miR-185-3p
Diseases (MNDR)	breast cancer	over-represented	0.0024498	0.0287091	0.0287091	2.45283	7	mmu-miR-205-5p; mmu-miR-199a-5p; mmu-miR-200b-3p; mmu-miR-200c-3p; mmu-miR-429-3p; mmu-miR-200a-3p; mmu-miR-467a-3p
Diseases (MNDR)	neurogenic bladder	over-represented	0.0033094	0.0287091	0.0287091	0.981132	4	mmu-miR-378a-3p; mmu-miR-133a-3p; mmu-miR-1a-3p; mmu-miR-199b-5p
Diseases (MNDR)	pancreatic endocrine carcinoma	over-represented	0.0033094	0.0287091	0.0287091	0.981132	4	mmu-miR-200b-3p; mmu-miR-200c-3p; mmu-miR-429-3p; mmu-miR-200a-3p

## Sheet: F-biased miRNAs (DESeq2)
miRNA	baseMean	log2FC	lfcSE	stat	p val	adj. p val
mmu-miR-10a-5p	102292	-2.76281	0.156371	-17.6683	7.36e-70	3.09e-67
mmu-miR-10b-5p	82856.9	-2.52507	0.154505	-16.343	4.88e-60	1.37e-57
mmu-miR-153-3p	1459.67	-3.10971	0.266599	-11.6644	1.94e-31	2.33e-29
mmu-miR-340-5p	58239.2	-1.44691	0.159504	-9.07128	1.18e-19	6.59e-18
mmu-miR-101a-3p	24709.8	-1.71161	0.193398	-8.85024	8.73e-19	4.59e-17
mmu-miR-384-3p	7154.25	-1.66314	0.200901	-8.27843	1.25e-16	5e-15
mmu-miR-135a-5p	70723.1	-1.37385	0.169304	-8.11466	4.87e-16	1.86e-14
mmu-miR-135b-5p	38135.9	-1.24342	0.159059	-7.8174	5.39e-15	1.97e-13
mmu-miR-10b-3p	808.54	-2.41643	0.312265	-7.73839	1.01e-14	3.53e-13
mmu-miR-19a-3p	705.583	-2.4703	0.33103	-7.46246	8.49e-14	2.75e-12
mmu-miR-19b-3p	4440.08	-1.75646	0.244323	-7.18911	6.52e-13	2.03e-11
mmu-miR-615-3p	6601.12	-1.60656	0.225078	-7.13782	9.48e-13	2.75e-11
mmu-miR-376c-3p	4083.5	-1.47664	0.208884	-7.06917	1.56e-12	4.23e-11
mmu-miR-872-5p	12549.9	-1.58791	0.230674	-6.88378	5.83e-12	1.53e-10
mmu-miR-335-5p	112738	-1.61643	0.235614	-6.86049	6.86e-12	1.75e-10
mmu-miR-137-3p	2564.06	-1.56596	0.233883	-6.69548	2.15e-11	5.32e-10
mmu-miR-9-3p	885160	-1.20951	0.182703	-6.62009	3.59e-11	8.63e-10
mmu-miR-374b-5p	7377.33	-1.17489	0.187382	-6.27001	3.61e-10	7.99e-09
mmu-miR-7b-5p	40158.5	-1.01867	0.175428	-5.80676	6.37e-09	1.25e-07
mmu-miR-219a-2-3p	12624.7	-0.866673	0.149841	-5.78397	7.3e-09	1.39e-07
mmu-miR-7a-5p	334935	-1.26363	0.225759	-5.59725	2.18e-08	3.98e-07
mmu-miR-384-5p	12775	-0.798582	0.143946	-5.5478	2.89e-08	5.07e-07
mmu-miR-101b-3p	9406.05	-1.16715	0.213533	-5.4659	4.61e-08	7.75e-07
mmu-miR-218-5p	138848	-0.841125	0.154305	-5.45107	5.01e-08	8.26e-07
mmu-miR-21a-5p	60094.6	-1.01929	0.188111	-5.41856	6.01e-08	9.72e-07
mmu-miR-10a-3p	1426.61	-1.65741	0.307505	-5.38987	7.05e-08	1.12e-06
mmu-miR-369-3p	40239.5	-0.861796	0.161555	-5.33438	9.59e-08	1.49e-06
mmu-miR-382-3p	15487.2	-0.895645	0.172928	-5.1793	2.23e-07	3.34e-06
mmu-miR-15a-5p	4349.74	-1.22209	0.243238	-5.02428	5.05e-07	7.2e-06
mmu-miR-136-3p	6151.11	-0.991308	0.197617	-5.01631	5.27e-07	7.38e-06
mmu-miR-106b-5p	14546.7	-0.774081	0.156352	-4.9509	7.39e-07	1.02e-05
mmu-miR-369-5p	7051.88	-1.63988	0.331841	-4.94177	7.74e-07	1.05e-05
mmu-miR-96-5p	1544.24	-1.51543	0.315635	-4.8012	1.58e-06	2.07e-05
mmu-miR-301a-3p	684.731	-1.97151	0.410354	-4.80443	1.55e-06	2.07e-05
mmu-miR-18a-5p	2495.39	-1.17584	0.245664	-4.78637	1.7e-06	2.2e-05
mmu-miR-30e-5p	149051	-1.00276	0.210037	-4.77418	1.8e-06	2.28e-05
mmu-miR-217-5p	5103.61	-0.890346	0.194311	-4.58207	4.6e-06	5.61e-05
mmu-miR-136-5p	1239.52	-1.99435	0.438548	-4.54763	5.43e-06	6.52e-05
mmu-miR-20a-5p	15552.6	-0.888525	0.201657	-4.40611	1.05e-05	0.000122929
mmu-miR-16-5p	322972	-0.858838	0.197923	-4.33926	1.43e-05	0.000164701
mmu-miR-181b-1-3p	751.278	-1.93871	0.458844	-4.22519	2.39e-05	0.000271321
mmu-miR-126a-5p	5129.77	-0.921258	0.218608	-4.21419	2.51e-05	0.000281088
mmu-miR-22-3p	17435.7	-0.980278	0.234763	-4.17562	2.97e-05	0.000324583
mmu-miR-99a-5p	844444	-0.678667	0.164765	-4.11901	3.8e-05	0.000399999
mmu-miR-708-3p	5241.54	-0.836379	0.204821	-4.08345	4.44e-05	0.000450686
mmu-miR-138-5p	1400.31	-1.00272	0.245591	-4.08289	4.45e-05	0.000450686
mmu-miR-154-3p	5272.35	-0.850558	0.211724	-4.01729	5.89e-05	0.000582486
mmu-miR-467e-5p	1630.69	-1.16388	0.29588	-3.93364	8.37e-05	0.000799607
mmu-miR-448-3p	5242.99	-0.937608	0.243025	-3.85807	0.000114286	0.00103349
mmu-miR-1251-5p	945.096	-1.58702	0.428513	-3.70355	0.000212602	0.00175746
mmu-miR-1839-5p	8206.87	-0.57129	0.155114	-3.68305	0.000230464	0.00188175
mmu-miR-181c-5p	23234.7	-0.62385	0.171961	-3.62785	0.000285789	0.00228903
mmu-miR-126a-3p	121196	-0.917815	0.25464	-3.60436	0.000312921	0.0024827
mmu-miR-376b-3p	15204.8	-0.741706	0.206204	-3.59696	0.000321962	0.00253056
mmu-miR-30b-5p	21425.1	-0.814943	0.23205	-3.51193	0.000444863	0.00340118
mmu-miR-542-3p	1975.73	-0.833689	0.245284	-3.39888	0.000676632	0.00501176
mmu-miR-219a-5p	228.913	-2.17225	0.645616	-3.36461	0.000766519	0.00550977
mmu-miR-34c-5p	2723.75	-0.715952	0.213578	-3.35219	0.000801761	0.00571424
mmu-miR-488-3p	17566.9	-0.482951	0.145439	-3.32064	0.000898114	0.00629429
mmu-miR-3064-3p	46.8798	-5.51835	1.66529	-3.31374	0.000920576	0.00629434
mmu-miR-20b-5p	336.611	-1.48422	0.449046	-3.30528	0.000948825	0.00643518
mmu-miR-301a-5p	2203.66	-0.84156	0.255767	-3.29034	0.00100066	0.00673244
mmu-miR-376a-5p	8308.06	-0.809098	0.250326	-3.23217	0.00122852	0.00807178
mmu-miR-194-5p	9182.07	-0.843966	0.262259	-3.21806	0.00129059	0.00834911
mmu-miR-467a-5p	1871.19	-1.25492	0.390926	-3.21013	0.00132675	0.008453
mmu-miR-467b-5p	1871.19	-1.25492	0.390926	-3.21013	0.00132675	0.008453
mmu-miR-130a-3p	7336.41	-0.6926	0.218859	-3.1646	0.00155295	0.00967432
mmu-miR-690	1368.54	-1.3451	0.427617	-3.14557	0.00165762	0.0102504
mmu-miR-301b-3p	1266.12	-1.26809	0.406417	-3.12019	0.00180737	0.0107801
mmu-let-7f-5p	505765	-0.43395	0.141695	-3.06257	0.00219444	0.0129057
mmu-miR-124-3p	238194	-0.471443	0.158534	-2.97378	0.00294159	0.0164925
mmu-miR-335-3p	35354.3	-0.409727	0.14065	-2.91309	0.00357871	0.0195435
mmu-miR-216b-5p	5717.04	-0.552442	0.190006	-2.9075	0.00364331	0.0197679
mmu-miR-143-3p	118682	-0.610037	0.210013	-2.90477	0.00367527	0.0198135
mmu-miR-100-5p	261415	-0.466118	0.161044	-2.89436	0.00379934	0.0203518
mmu-miR-127-5p	7211.23	-0.511709	0.179604	-2.84909	0.00438443	0.0226967
mmu-miR-1264-5p	224.742	-1.56723	0.550459	-2.84713	0.00441149	0.0226967
mmu-miR-20a-3p	841.447	-1.04516	0.368719	-2.83458	0.00458855	0.0233877
mmu-miR-190a-5p	180.736	-1.97333	0.710323	-2.77808	0.00546819	0.0272115
mmu-miR-29a-3p	3411.95	-0.601743	0.217747	-2.76349	0.00571867	0.0282906
mmu-miR-30c-5p	235691	-0.427281	0.156259	-2.73444	0.00624872	0.0300296
mmu-miR-186-5p	39257.1	-0.546852	0.200518	-2.7272	0.00638751	0.0303497
mmu-miR-872-3p	1329.14	-0.859434	0.316731	-2.71345	0.00665861	0.0312843
mmu-miR-301b-5p	409.084	-1.32333	0.49034	-2.6988	0.0069589	0.0319805
mmu-miR-30a-5p	584746	-0.412525	0.154425	-2.67137	0.00755426	0.0339494
mmu-miR-18b-5p	85.3446	-2.53777	0.95418	-2.65963	0.00782255	0.0344438
mmu-miR-192-5p	1962.19	-0.663077	0.250884	-2.64296	0.00821842	0.0358119
mmu-miR-7079-3p	20.6131	-6.34124	2.41634	-2.62432	0.00868233	0.037093
mmu-miR-17-5p	11495.1	-0.507059	0.194018	-2.61346	0.00896296	0.0378787
mmu-miR-434-5p	18500.5	-0.416618	0.160836	-2.59032	0.00958869	0.0397246
mmu-miR-450a-1-3p	485.848	-1.04565	0.404762	-2.58337	0.00978412	0.0403355
mmu-miR-1843a-5p	1607.26	-0.73312	0.284852	-2.57368	0.0100622	0.0410792
mmu-miR-27a-3p	3112.12	-0.507769	0.197526	-2.57064	0.010151	0.0412416
mmu-miR-376b-5p	1677.12	-0.920391	0.35846	-2.56763	0.0102398	0.0414021
mmu-miR-322-5p	1975.54	-0.589095	0.230718	-2.55331	0.0106703	0.0426257
mmu-miR-541-3p	622.248	-1.02375	0.401161	-2.55197	0.0107116	0.0426257
mmu-miR-98-5p	54849.9	-0.461239	0.184227	-2.50365	0.012292	0.0478593

## Sheet: F targets (miRtarbase)
Gene Symbol
Kdm2a
Fgfr1op2
Timp2
Ppara
Wdr44
Sall3
St8sia3
Camk2n1
Fam227a
Adam10
Mesd
Trim2
Zcchc24
Zfp711
Gskip
Mtss1l
Plagl2
Scara5
Smad5
Ing1
Neurod1
Pfn2
Strip1
Whsc1l1
Aff4
Amer1
App
BC003331
Cadm1
Ccnt2
Cltc
Enc1
Fam117b
Fcho2
Golt1b
Heg1
Hoxb3
Ice2
Kif21a
Lrrc55
Mboat1
Morf4l1
Msantd4
Mtdh
Pten
Ptrhd1
Rabgap1l
Reep4
Rev3l
Slc16a1
Socs6
Sp1
Stam
Tenm3
Tmem25
Tspan2
Zfpm2
Tnrc6b
Nfatc3
Ap3m1
Arap2
Arpc3
Aspscr1
Atp2a2
Bmp4
Brms1l
Cds1
Csf1
Dgkd
Dpy19l1
Ezh1
Fnta
Fzd6
Jtb
Kif13a
Lsamp
Map3k5
Mgea5
Mllt10
Myh9
Necab1
Npnt
Pank1
Papolg
Pdp2
Prr14l
Ptp4a2
Qser1
Rasgef1a
Rb1
Rnf111
Rnf214
Rrad
Sdccag3
Slc35f3
Smap1
Smoc2
Snip1
Sobp
Timp3
Usp3
Wnt3a
Zfp597
Zfp9
Znfx1
Znrf2
Cav1
Cd164
Grb10
Klf4
Skil
Tbx3
Ubl3
Zfp84
Kif5c
Lpar3
Pgr
Tbc1d5
Tomm70a
Map3k1
Vegfa
Nfia
Cmtm6
Map3k12
Megf9
Zdhhc20
Zfp704
Alg2
Aplp2
Ccser2
Gpm6b
Robo2
Scamp5
Sh3rf3
Zhx3
Acadm
Acap2
Atp2b2
Bcl11b
Ccne2
Ccnjl
Celsr3
Dach1
Dpp6
Eno2
Extl3
Fbxo21
Grem2
Jmjd4
Lrp11
March9
Mcf2l
Mex3a
Neurl1b
Nppc
Pabpc5
Pbx3
Peli1
Plekhf2
Scd1
Slc1a4
Slc24a3
Slc44a2
Spag9
Stard13
Stat3
Stk35
Tbc1d12
Tspan9
Wdr89
Zfand4
Zfp275
Zfp317
Mapk14
Mctp2
Mgat3
Myo10
Ppm1l
Ppp1r3b
Syt1
Ago4
Ptprd
1700037H04Rik
2510009E07Rik
3632451O06Rik
8430427H17Rik
Acaa2
Acsl1
Acvr1b
Adam17
Adam22
Adnp
Aebp2
Akap9
Ankrd26
Ap3d1
Araf
Arel1
Arfip1
Arhgap21
Atxn7l3
B3galt2
Bicd1
Btbd7
C1galt1
Cacna2d1
Ccdc88a
Cd40
Cdca4
Cep170
Chrna7
Chst1
Clu
Cnot1
Col9a3
Cox5b
Crybg3
Csgalnact2
Cyth3
D4Wsu53e
Dclk1
Dpysl2
Dsel
Egln1
Elmod1
En2
Enpp5
Ept1
Etnk1
Fam173b
Fam179b
Fam49b
Fbxo3
Fbxo8
Fgd6
Fgf2
Ficd
Flot2
Fndc3b
Fopnl
Frmpd1
Fsd1
Ftsjd2
Gabbr2
Gadd45a
Gja3
Gpr123
Gpr155
Gramd1a
Gtdc2
Hdac8
Hipk1
Hmgcll1
Hoxd10
Id1
Ide
Ints12
Irf4
Itm2b
Kcnab3
Kcnj6
Kcnt2
Kctd5
Klhdc2
Klhl2
Klhl20
Kpna3
Ldhb
Ldlrad4
Lhfpl2
Lig3
Limch1
Lmo2
Lnp
Lrp1b
Map2k3
Mapkapk3
Mbd2
Mcm7
Med17
Mfsd7c
Mgll
Mlf2
Msi2
Myadm
Naa50
Nap1l3
Nap1l4
Nbea
Nckap5
Ndst1
Ndufs4
Neto1
Nfya
Nipa2
Nkx2-2
Npy2r
Nr3c2
Nrarp
Nsg1
Nudt10
Ogfod1
Ogfrl1
Olfm3
Omg
Oprl1
Osbpl11
Pag1
Papss2
Pcdhb22
Pde4b
Pfkfb4
Phlpp1
Pianp
Pigh
Pigk
Pitpna
Plagl1
Polq
Ppp1r12c
Ppp1r21
Ppp6r3
Pptc7
Prkaa2
Pros1
Prune2
Psme4
Ptn
Pum1
Pvr
Rab34
Ralbp1
Rap1gds1
Raver2
Reep1
Rgma
Rnf24
Rnf38
Rnf44
Scn1a
Sdc3
Sel1l3
Sema3a
Serpine1
Setd1b
Sez6l
Sgcb
Sik1
Slain1
Slc17a6
Slc35a4
Slc36a4
Slc39a12
Slc41a1
Slc44a5
Spp1
Srebf2
Srsf2
Stim2
Strn
Suv420h1
Tal1
Tex2
Them6
Tmem104
Tmem9b
Tnks
Tspyl2
Ttc39b
Twf1
Txnip
Ube4b
ULK1
Vopp1
Wasf3
Wdr82
Wee1
Xrcc6
Xrn1
Ywhab
Zer1
Zfp800
Zmym2
Cebpa
Cxcl12
Map2
Npat
Pcdh10
Gjc3
Il10rb
Arl6ip1
Avl9
Azin1
Cdc42
Cdc42ep3
Chd3
Entpd7
Fam63b
Herpud2
Hspa12a
Jag1
Klf7
Klf9
Lnpep
Mmd
Nsg2
Prrc2c
Sh3d19
Slc17a7
Spire1
Tenm4
Tmem33
Tnpo1
Trp53inp1
Zbtb5
Zfp1
Zfp664
Acbd5
Mecp2
N4bp1
Pafah1b1
Phf14
Mup13
Mup7
Cdk13
Mcl1
4930506M07Rik
9430020K01Rik
Acsm2
Agap1
Ahi1
Anp32a
Antxr1
Ap3s2
Arid1a
Asxl3
Atp1b3
Atp6ap2
Atp8a1
Atxn1
Atxn3
AU040320
B3galt5
B3gnt5
B4galt1
Bax
Cblb
Cbln1
Cdk8
Cep120
Chka
Csmd1
Cx3cl1
D15Ertd621e
Ddah1
Ddx5
Dio2
Dnajc9
Dnm1l
Dnmt3a
Drd1a
Dynll2
Erbb4
Errfi1
Etv5
Fam120c
Fat3
Fbn1
Fli1
Fnbp1l
Gabrb3
Gnptab
Golim4
Gpcpd1
Gpr63
Grin3a
Gtdc1
Gys1
Hdgfl3
Hecw2
Hells
Herc3
Hipk3
Hnrnpa2b1
Hprt
Hus1
Ildr2
Inhbb
Insm1
Ints10
Itgb8
Jakmip2
Jhdm1d
Kcna1
Kif16b
Klf10
Kpnb1
Kras
Lphn3
Lrp6
Maml1
Man1a2
Man2a1
Map7d1
Mapkap1
Mettl5
Mfap3
Mink1
Mmgt1
Mtmr4
Mtmr6
Myo9a
Ncor1
Neo1
Nf1
Nhsl1
Nlgn1
Notch3
Nr1d2
Nrep
Nt5dc3
Osr1
Pafah1b2
Parg
Pcdhga11
Pdcd10
Pde7b
Pea15a
Phip
Pi4k2a
Pias3
Pitpnm2
Ppargc1b
Ppp3cb
Prdm1
Rab11fip4
Rab11fip5
Rbm8a
Rnf216
Rpp40
Rsrc2
Sel1l
Sema3c
Serinc1
Serinc3
Setd5
Sfpi1
Sfrs18
Sh3pxd2b
Sh3rf2
Shox2
Sirt1
SIRT1
Slc24a2
Slc2a3
Slc39a10
Slc9a6
Sltm
Smad1
Snai1
Snn
Spred1
Srrm2
Stk40
Suv39h2
Sv2b
Syap1
Tln1
Tmcc1
Tmem248
Tmem64
Tnfrsf19
Tnfrsf21
Tnks2
Tnrc6a
Tom1l1
Tpgs2
Traf3
Ttyh3
Ubap2l
Ube3b
Ythdf3
Yy1
Zbtb18
Zfp217
Zfp41
Zfp655
Zfp446
Cep170b
Cry2
Nup133
Tmod2
Armcx6
Chl1
Cpeb4
Frmpd4
Ilf3
Ing3
Kmt2a
Parp11
Pde4dip
Peg3
Phf3
Ppp3r1
Rapgefl1
Scn2a1
Sorcs2
Stom
Ubr3
Zfp397
Csnk1g1
Idua
Macf1
Wnk1
Slc1a2
6030458C11Rik
Arrdc3
Ski
Zbtb41
Snx27
1190002N15Rik
4933411K20Rik
Abca1
Abhd17b
Acp2
Adcyap1r1
Agfg1
Aicda
Ak4
Akt3
Angel1
Ank3
Ankra2
Ankrd46
Ap1s2
Arhgdia
Arid4b
Arl2
Arl6ip6
Arpp19
Ash1l
Ass1
Atf2
Atp10a
B4galt6
Bcl7c
Bdp1
Bmp2k
Bmpr2
C1ql3
Cacna1e
Cacnb4
Cadm3
Camk4
Camsap2
Cbfa2t2
Cep350
Chd7
Clcn4-2
Clk1
Clock
Cmklr1
Cnot6
Cntn3
Cntnap2
Comp
Cplx1
Creb1
Creb5
Ctdsp1
Ctnnd1
Cyfip1
Dcbld2
Dclre1c
Ddx19b
Diras2
Disp3
Dnajc27
Dnmt3b
E130311K13Rik
Ednrb
Elmo2
Elovl5
Eogt
Epha7
Erlin2
Faim2
Fam168a
Fam73a
Fam83d
Fgd4
Flnb
Fstl1
Fstl5
Fut9
Gabpa
Gabra1
Galnt7
Gid4
Glce
Gm2a
Gm4925
Gmeb1
Gnaq
Golga1
Gpatch8
Gpc6
Gpm6a
Gramd1b
Gria1
Gria4
Gse1
Gtf2i
Hdac4
Hdac7
Hif1a
Hlf
Igfbp3
Il18r1
Ipcef1
Irf1
Irf8
Irgq
Irs1
Jph1
Katnbl1
Kcnj2
Khnyn
Kif5a
Klhl18
Kpna1
Larp1
Lcn5
Lcor
Lemd3
Lgi1
Lpcat2b
Lrig2
Lrrtm2
Luc7l3
Lyrm9
Map1a
Mapt
Mdk
Med13
Mef2c
Meis2
Mlxip
Moap1
Mplkip
Mtfmt
Myh10
Mylip
Nedd4l
Negr1
Nipal3
Nipal4
Nsl1
Opn5
Otud4
Papola
Patl1
Pcdhac1
Pdgfra
Peli2
Pgrmc2
Phactr1
Pik3c2b
Pik3r3
Pkib
Plekha1
Pnkd
Pomk
Ppig
Ppp2r5e
Prf1
Prkar2a
Ptgfrn
Pvrl1
Qk
Rab11b
Ralgapa2
Ralgps1
Ramp1
Reck
Reep2
Reps2
Rhod
Rnf103
Rnf128
Robo1
Rph3a
Runx1
Samd4
Scmh1
Scn3b
Scn8a
Sema4g
Sema5a
Siglece
Slc25a42
Slc30a4
Slc35f1
Slc36a1
Slc38a2
Slc4a8
Slc7a5
Slc9a2
Slitrk5
Smad2
Smad3
Smad9
Soga1
Soga3
Sox11
Spast
Spsb4
Sqstm1
Sstr1
Syp
Tacc1
Tanc2
Tbc1d8b
Tcf4
Tgfbr1
Tgif1
Tifab
Tjp3
Tmc7
Tmem184b
Tmx4
Trappc13
Trib2
Trip12
Tspan7
Twsg1
Ugcg
Usp33
Utp15
Vamp3
Vcan
Vezt
Wnt1
Wnt11
Ywhag
Zc3h11a
Zfp120
Zfp488
Zfp583
Zfp618
Zfp62
Zic2
Zkscan1
Zyg11b
Abce1
Acer3
Aldh3a2
Ankrd17
Aoc3
Camk2d
Cav2
Cbfa2t3
Cdc42se2
Cnksr2
Col4a2
COX2
Ctdsp2
D430041D05Rik
Dhrs7b
Dusp26
Eci1
Egfr
Eln
Epb4.1l1
Esyt2
Fbxw7
Fem1b
Fermt2
Fkbp1b
Gng12
Hbp1
Hoxa11
Igfbp5
Irak2
Ldlr
Lonrf3
March6
March8
Mfn1
Milr1
Mlh3
Nadsyn1
Neto2
Nsd1
Olfm1
Ppap2b
Rcor3
Shroom1
Smad7
Smg7
Sox2
Sptbn2
Stk11ip
Sv2a
Tef
Ubxn4
Utrn
Wnt3
Yipf6
Onecut2
Cnr1
Col4a1
Cpeb3
Crkl
Eif4g2
Gaa
Itgav
Klc1
Nufip2
Sema6d
Smtnl2
Trim27
Six4
Tnfrsf10b
Tet2
Lrrc58
2610002M06Rik
Adam9
Adcy1
Ankrd52
Apcdd1
Bmpr1a
Btn1a1
Cald1
Ccl9
Dimt1
Dnajc1
Eif4e2
Entpd5
Fgf10
Gpr158
Hapln4
Hist1h2ac
Homez
Igf1
Jun
Lmtk2
Lrch1
Man1b1
Mdga2
Nr2c2
Ocln
Oscp1
Pcnx
Pgpep1
Plxna2
Prnp
Rab33b
Rbak
Rc3h1
Slc2a4
Sox4
Stambp
Stk32a
Tead3
Ttc3
Tube1
Usp2
Vmn1r58
Xkrx
Zdhhc24
Lpp
Bri3bp
Ifnar1
Trp53rkb
4930539E08Rik
Abcg1
Adam19
Adamts14
Akap8
Aqp3
Atrn
B3galnt1
Cadm2
Camta1
Cpeb2
Cxadr
Daam1
Ddx27
Dhfr
Dlc1
Draxin
Ebna1bp2
Ecm2
Ep300
Epb42
Fam104a
Fam219b
Fam69c
Fnbp1
Fnip2
Foxl1
Foxp2
Fzd5
Gja1
Glul
Gria2
H2-D1
Hexim1
Htr5a
Igf1r
Igsf3
Kcnk6
Kif1a
Kif3a
Lats1
March5
Mga
Mphosph9
Mroh1
Ncan
Nck2
Nosip
Pacsin2
Paqr8
Pcdhb5
Pmaip1
Pou4f2
Ppp6r1
Prkaa1
Rc3h2
Rgs7bp
Rictor
Rmnd5a
Rnf11
Rsf1
Rtl1
Serpinf2
Sparc
St6galnac3
Synj1
Tcf21
Tcf25
Tex9
Tgoln1
Timmdc1
Tnfrsf26
Ttll7
Ubxn2a
Usp22
Wars2
Wdr37
Wipf2
Zbtb44
Zfp148
Zfp365
Efr3b
Slc7a11
Ttc26
Fam168b
4930402H24Rik
5730455P16Rik
Adra2b
Ankrd12
Atp7a
Baz2b
Camk2a
Cenpl
Cops2
Cradd
Csnk1g3
Cyld
Dmd
Dnajb4
Egln2
Foxo3
Il6st
Inpp5e
Klhl41
Mfap1a
Mfhas1
Mtmr12
Myo1c
Myo5a
Nrcam
Nudcd3
Osbp
P2ry4
Plaur
Plek
Rad1
Slc35e1
Sos1
Syt11
Taok1
Tbx4
Tmem179
Tnrc6c
Ulk1
Zfp300
Cd300a
Zfp113
Cds2
Mbd4
Tmem245
Dcx
Elovl7
Gon7
Mapre1
Ptprr
Tmem206
Ttyh1
Csrnp3
Cts8
1600012H06Rik
4930519G04Rik
B3glct
Brip1
Crebzf
Cybrd1
Ebf3
Egr2
Frmd4a
Grin2b
Ino80d
Kif21b
March2
Mfsd11
Mtf2
Napb
Neu4
Ntrk2
Ppm1f
Prr23a3
Reep3
Rpp14
Sc5d
Smyd4
Tcf7l2
Tgfbr3
Tmed5
Ttc14
Tulp3
Zfp345
Zfp46
Bach2
Fbxl14
Dhdh
Map3k7
Mmachc
Mrpl35
Slc35e2
Abi2
Bdnf
Chrnd
Cplx2
Csrnp2
Ctla2a
Dcaf10
Enpp4
Glt28d2
Grhl3
Hpca
Kif24
Lcorl
Mdm2
Msl1
Rhbdl3
Scamp1
Sfrp1
Sgpp1
Shh
Slc8b1
Snap25
Soat1
Sox7
Trak2
Trim62
Tstd2
Ttc23
Znrf1
Cpox
Epha4
Fadd
Gal3st3
Gas2l3
Rnf168
Zfyve27
Dnase2a
Gnl3l
Slc35d2
Trmt10a
Ceacam1
Cercam
Kcnj10
Osbpl8
Pnpla3
Zfp329
Zfp354a
2010315B03Rik
Aak1
Acmsd
Actr10
Bend4
Cbx5
Coa5
Dars2
Dennd6a
Foxp1
Ids
L1cam
Lin28b
Mapk1
Mfap3l
Ooep
Phc3
Prdx1
Ptk6
Rdh13
Ripor2
Runx1t1
Setd7
Smarca4
Tll1
Ube2n
Vsig10
Zbtb6
Cep97
Zeb2
2810006K23Rik
Abl2
Cflar
Fam118a
Gng2
Npr3
Psd3
Rab11fip1
Snhg11
Apc2
Car9
Cdc14b
Chml
Decr2
Dusp3
Dync1li2
Eps15
Gls
Gpd1l
Hook3
Lins1
Mcmdc2
Nectin4
Nfib
Nhsl2
Plekhh1
Plxnc1
Polr2l
Ptp4a3
Ptpn2
Pycr1
Runx2
Slc7a1
Xpr1
Zbtb8a
Bcl2
Ranbp3l
Tox4
A130010J15Rik
Afap1
Arhgap19
Car8
Ccdc127
Cracr2b
Gfra2
Iffo2
Ikzf2
Il17rd
Lmbrd1
Lrrc71
Mbp
Mkl2
Myl6b
Pex13
Rfxank
Ube2j2
Zfhx3
Ajuba
Bace1
Cyb5d2
Nf2
Zmat3
Bcl2l11
Bloc1s3
Bsn
Gfpt1
Zdhhc3
Aqp7
Glyctk
Il1rl1
Med18
Polr1b
Ppih
Ptprg
Rgs8
Sfxn4
Slc12a2
Stxbp2
Zfp248
Sgms2
Slc7a14
Adat1
Agl
C5ar2
Car10
Cdk19
Celf5
Gabrb2
Gm14137
Mcm5
Mdc1
Nceh1
Nup214
Pde4c
Rac2
Rbm11
Sike1
Slc6a20b
Tfam
Tigd3
Zbtb8b
Akap2
Ercc6
Psmb11
2810474O19Rik
9330159F19Rik
Aco1
Arhgef9
Ccdc157
Ccnd1
Exosc4
Isg20l2
Mcc
Nip7
Pappa
Rragd
Rs1
Snx30
Zfp459
Abcc9
Gla
Rbm34
Samd8
Senp5
Usp45
Akap7
Clca3a2
Dhx37
Fam208a
Gpr68
Mup11
Mup17
N4bp2l2
Pik3r1
Prrx1
Sec23ip
Slc11a2
Slc7a2
Smco1
Tmem263
Zfp799
Mtf1
Sept3
Tbl1xr1
Acer1
Celf2
Chek1
Insig2
Lrrn4cl
Mmp25
Nkiras1
Xrcc2
Zfp444
Zfp780b
Hist1h1d
Padi2
Zfp26
Appl1
Arl15
Cpm
Dqx1
Ints6
Kdelc2
Mzt1
Nat8f2
Nat8f4
Nav2
Rassf5
Sumf2
Tmem161b
Ube2v2
Cd93
Casc4
Cd28
Il5ra
Lpl
Ncam1
Ppm1k
Slc15a1
Slc6a6
Ston2
Tmem178b
Bpnt1
Cntn2
Ddhd2
Fam160b2
Itsn1
Knop1
Rnd1
Stxbp5l
Armc2
Fbxl17
Grik3
Paxip1
Spib
T2
Iws1
Ncl
Adarb1
Evi2b
Ifngr2
Syt15
Cbln3
Pgm2l1
Prrg3
Dzank1
Pofut1
B4galnt2
Gdpgp1
Lhfpl4
Agtrap
Nav1
Trim36
Zfp92
Car5b
Man2a2
Cdk7
Magt1
Xpo7
Rmi2
Asxl2
Tbc1d24

[truncated: 5 more sheets: F targets GO_BP, F targets GO_CC, F targets GO_MF, F targets KEGG, F miRNA MNDR]
