# Supplementary material for: Sex-biased gene and microRNA expression in the developing mouse brain is associated with neurodevelopmental functions and neurological phenotypes
Source: Biol Sex Differ. 2023 Sep 7;14:57. doi: 10.1186/s13293-023-00538-3 (PMC10486049; doi:10.1186/s13293-023-00538-3)
Supplement: Supplementary file 4 — Additional file 4: Data S3. List of miRNAs, associated SNP/variant ID and phenotype. [file 13293_2023_538_MOESM4_ESM.xlsx]

## Sheet: Sheet1
miRNA (hg38 co-ordinates)	SNP ID	phenotype
MIR9-1 (chr1:156,320,341-156,520,341)	rs56353055	Initial pursuit acceleration/antisaccade eye movements in psychotic disorders
	rs2274319	Migraine without aura and/or systolic blood pressure
	rs2274316	Migraine
	rs1925950	Migraine
	rs3790455	Migraine without aura and/or systolic blood pressure
MIR9-2 (chr5:88,566,853-88,766,853)	rs384005	Affective disorder and suicide attempts
	rs10514301	Anorexia nervosa, attention-deficit/hyperactivity disorder, autism spectrum disorder, bipolar disorder, major depression, obsessive-compulsive disorder, schizophrenia, or Tourette syndrome (pleiotropy)
	rs56022653	Attention deficit hyperactivity disorder
	rs324899	Bipolar disorder lithium response (categorical) or schizophrenia
	rs447801	Bipolar disorder or major depressive disorder
	rs254779	Cognitive ability
	rs13163336	Cognitive aspects of educational attainment
	rs454214	Depression
	rs2304607	Depressive symptoms
	rs409645	Depressive symptoms
	rs1422191	feeling miserable
	rs640177	General cognitive ability
	rs12655172	General cognitive ability
	rs35267052	General factor of neuroticism
	rs41352752	Intelligence
	rs1422189	Intelligence
	rs454214	Major depression
	rs226488	Major depressive disorder vs ADHD (ordinary least squares (OLS))
	rs10060622	Neuroticism
	rs7703782	Neuroticism
	rs1644039	Neuroticism
	rs10068637	Neuroticism
	rs35991856	Neuroticism
	rs10454905	Neuroticism
	rs71639120	Neuroticism
	rs13170975	Neuroticism
	rs181900	Schizophrenia
	rs13328187	Worry
MIR9-3 (chr15:89,268,017-89,468,017)	rs176644	Insomnia
	rs176647	Insomnia
	rs3176205	Rate of cognitive decline in Alzheimer's disease
	rs12595305	Schizophrenia
	rs758129	Schizophrenia
	rs2307441	Venlafaxine response in generalised anxiety disorder
	rs150300	White matter microstructure (mode of anisotropy)
	rs150302	White matter microstructure (radial diusivities)
	rs150304	White matter microstructure (radial diusivities)
	rs143329057	White matter microstructure (radial diusivities)
	rs208829	White matter microstructure (radial diusivities)
	rs7495737	White matter microstructure (radial diusivities)
MIR10a (chr17:48,479,838-48,679,838)	rs2202895	Cortical surface area
	rs1553754	Insomnia
	rs9906289	Motion sickness
MIR10b (chr2:176,050,303-176,250,303)	rs7601234	Amyotrophic lateral sclerosis (sporadic)
	rs847158	Digit length ratio (right hand)
	rs2551802	Motion sickness
MIR101-1 (chr1:64,958,434-65,158,434)	rs478665	Estradiol plasma levels (breast cancer)
MIR101-2 (chr9:4,750,297-4,950,297)	rs9969783	Dementia and core Alzheimer's disease neuropathologic changes
	rs296859	Handedness
MIR199a1 (chr19:10,717,426-10,917,496)	rs10407127	Reaction time
MIR199a2 (chr1:172,044,535-172,244,644)	rs4641331	Moyamoya disease (rare cerebral vasculopathy in children/young adults )
	rs12125882	Total testosterone levels
	rs733190	Total testosterone levels
MIR200a/200b/429 (chr1:1,067,104-1,267,198)	n/a	n/a
MIR200c/141 (chr12:6,863,699-7,063,766)	rs7963446	Response to paliperidone in schizophrenia
MIR205 (chr1:209,332,133-209,532,242)	n/a	n/a
MIR206 (chr6:52,044,349-52,244,349)	rs1937143	Cognitive empathy
	rs2154224	Cognitive empathy
	rs34554839	Cuneus cortex volume (SCZ, BPD)
